# Supplementary material for: Silent gene clusters encode magnetic organelle biosynthesis in a non-magnetotactic phototrophic bacterium
Source: ISME J. 2022 Dec 14;17(3):326–39. doi: 10.1038/s41396-022-01348-y (PMC9938234; doi:10.1038/s41396-022-01348-y)
Supplement: Supplementary file 12 — Supplementary dataset [file 41396_2022_1348_MOESM12_ESM.csv]

Gene;locus_tag	Reference	Start	End	Strand	TPM1	TPM2
locus_tag=RHOA_v2_0001	RHOA.2	60	548	+	32.106293	31.91214
locus_tag=RHOA_v2_0002	RHOA.2	545	1036	+	33.462852	38.884163
gene=bpt;locus_tag=RHOA_v2_0003	RHOA.2	1075	1851	+	121.29911	116.11203
locus_tag=RHOA_v2_0004	RHOA.2	2089	3075	-	185.929886	161.983215
locus_tag=RHOA_v2_0005	RHOA.2	2179	2940	+	55.011436	52.00428
locus_tag=RHOA_v2_0006	RHOA.2	3026	4252	+	30.801714	31.041882
locus_tag=RHOA_v2_0007	RHOA.2	4309	4776	+	288.603638	309.067719
locus_tag=RHOA_v2_0008	RHOA.2	4804	5958	+	67.321693	71.83606
locus_tag=RHOA_v2_0009	RHOA.2	6055	8058	+	18.454845	18.343836
locus_tag=RHOA_v2_0010	RHOA.2	8044	8397	-	10.102824	10.542831
gene=pchA;locus_tag=RHOA_v2_0011	RHOA.2	8479	9951	-	6.616656	7.324295
locus_tag=RHOA_v2_0012	RHOA.2	9948	10325	-	11.152732	10.522337
gene=hutU;locus_tag=RHOA_v2_0013	RHOA.2	10599	12266	-	2.744129	2.437846
gene=hutH;locus_tag=RHOA_v2_0014	RHOA.2	12441	13982	-	2.530369	2.058326
gene=hutI;locus_tag=RHOA_v2_0015	RHOA.2	13970	15187	-	4.729044	3.317857
gene=metB;locus_tag=RHOA_v2_0016	RHOA.2	15324	16481	+	133.847412	132.439133
locus_tag=RHOA_v2_0017	RHOA.2	16478	17257	+	55.778839	49.260796
locus_tag=RHOA_v2_0018	RHOA.2	17728	21681	+	24.023804	18.473177
locus_tag=RHOA_v2_0019	RHOA.2	21687	23051	+	16.85074	18.489168
locus_tag=RHOA_v2_0020	RHOA.2	23153	23899	+	10.194886	6.433246
locus_tag=RHOA_v2_0021	RHOA.2	24056	24415	+	27.438463	30.381645
locus_tag=RHOA_v2_0022	RHOA.2	24421	26712	-	28.882429	29.82077
locus_tag=RHOA_v2_0023	RHOA.2	26852	27697	-	84.68219	99.673256
gene=rbsK;locus_tag=RHOA_v2_0024	RHOA.2	27756	28643	-	31.131977	38.831051
locus_tag=RHOA_v2_0025	RHOA.2	28640	29485	-	20.98831	21.930635
gene=yeaG;locus_tag=RHOA_v2_0026	RHOA.2	30615	32558	+	86.87822	81.759583
gene=yeaH;locus_tag=RHOA_v2_0027	RHOA.2	32596	33891	+	68.440788	66.56604
locus_tag=RHOA_v2_0028	RHOA.2	33888	35396	+	46.434677	43.070862
locus_tag=RHOA_v2_0029	RHOA.2	35730	36239	+	108.783844	100.761383
gene=curA;locus_tag=RHOA_v2_0030	RHOA.2	36281	37300	-	173.547989	176.162277
locus_tag=RHOA_v2_0031	RHOA.2	37402	38463	-	150.350891	170.179703
locus_tag=RHOA_v2_0032	RHOA.2	38550	38774	-	43.834785	48.457966
locus_tag=RHOA_v2_0033	RHOA.2	38853	39833	-	33.77536	37.89809
locus_tag=RHOA_v2_0034	RHOA.2	39999	40343	-	3.352302	3.341481
locus_tag=RHOA_v2_0035	RHOA.2	40426	41289	-	3.544259	3.075452
gene=coxM;locus_tag=RHOA_v2_0036	RHOA.2	41749	42555	+	1.346708	1.640696
gene=coxN;locus_tag=RHOA_v2_0037	RHOA.2	42571	44331	+	2.977185	2.30186
locus_tag=RHOA_v2_0038	RHOA.2	44347	45060	+	4.538119	5.434906
locus_tag=RHOA_v2_0039	RHOA.2	45082	45819	+	10.610002	8.938027
locus_tag=RHOA_v2_0040	RHOA.2	45831	46154	+	11.477146	13.75515
gene=dppA;locus_tag=RHOA_v2_0041	RHOA.2	46296	47915	-	48.829647	58.814812
locus_tag=RHOA_v2_0042	RHOA.2	47912	49330	-	66.846939	82.278343
locus_tag=RHOA_v2_0043	RHOA.2	49327	49671	-	126.221481	162.322662
locus_tag=RHOA_v2_0044	RHOA.2	49672	50829	-	41.397514	53.905533
gene=ooxA;locus_tag=RHOA_v2_0045	RHOA.2	50826	52223	-	43.790539	50.92585
locus_tag=RHOA_v2_0046	RHOA.2	52220	52510	-	48.14957	49.742756
gene=ooxB;locus_tag=RHOA_v2_0047	RHOA.2	52494	53603	-	45.484428	56.41787
locus_tag=RHOA_v2_0048	RHOA.2	53600	54397	-	44.276253	54.877144
locus_tag=RHOA_v2_0049	RHOA.2	54394	55272	-	43.502682	56.659187
gene=potA;locus_tag=RHOA_v2_0050	RHOA.2	55262	56326	-	44.212811	55.079044
locus_tag=RHOA_v2_0051	RHOA.2	56366	57409	-	53.528404	66.897102
locus_tag=RHOA_v2_0052	RHOA.2	57534	58454	+	3.820638	6.142347
locus_tag=RHOA_v2_0053	RHOA.2	58464	60113	-	7.718774	8.287718
locus_tag=RHOA_v2_0054	RHOA.2	60214	60759	-	0	0
locus_tag=RHOA_v2_0055	RHOA.2	60677	60862	-	0	0
locus_tag=RHOA_v2_0056	RHOA.2	60941	61372	-	22.449015	22.381424
locus_tag=RHOA_v2_0057	RHOA.2	61369	62250	-	27.158051	25.962973
locus_tag=RHOA_v2_0058	RHOA.2	62247	62864	-	37.964191	34.267963
locus_tag=RHOA_v2_0059	RHOA.2	62911	63930	-	43.632187	39.190113
gene=uup;locus_tag=RHOA_v2_0060	RHOA.2	64239	66050	+	64.926376	65.067772
locus_tag=RHOA_v2_0061	RHOA.2	66047	66211	+	22.178699	19.691143
locus_tag=RHOA_v2_0062	RHOA.2	66301	67233	-	12.27424	11.335408
locus_tag=RHOA_v2_0063	RHOA.2	67862	69835	-	19.207163	21.122387
locus_tag=RHOA_v2_0064	RHOA.2	69840	70727	-	9.646582	10.270224
locus_tag=RHOA_v2_0065	RHOA.2	70962	72965	-	1.476009	0.897813
locus_tag=RHOA_v2_0066	RHOA.2	72987	73976	-	3.058463	2.825185
locus_tag=RHOA_v2_0067	RHOA.2	74259	75284	+	4.047301	3.187415
locus_tag=RHOA_v2_0068	RHOA.2	75356	77455	+	2.387557	3.07074
locus_tag=RHOA_v2_0069	RHOA.2	77452	78408	-	8.416516	8.080842
locus_tag=RHOA_v2_0070	RHOA.2	78540	79433	+	7.897601	5.935183
locus_tag=RHOA_v2_0071	RHOA.2	79437	80411	-	17.641209	16.149179
locus_tag=RHOA_v2_0072	RHOA.2	80408	81337	-	23.687225	24.102365
locus_tag=RHOA_v2_0073	RHOA.2	81813	82646	-	91.862091	81.150963
gene=mamH;locus_tag=RHOA_v2_0074	RHOA.2	83059	84390	-	3.073028	3.313416
gene=mamO;locus_tag=RHOA_v2_0075	RHOA.2	84403	86412	-	5.674925	6.104877
gene=mamM;locus_tag=RHOA_v2_0076	RHOA.2	86415	87374	-	2.323951	0.995915
locus_tag=RHOA_v2_0077	RHOA.2	87390	87713	-	0.957011	0
gene=mamK;locus_tag=RHOA_v2_0078	RHOA.2	87753	88850	-	1.654091	0.584885
locus_tag=RHOA_v2_0079	RHOA.2	89231	90916	-	6.34382	2.064106
locus_tag=RHOA_v2_0080	RHOA.2	90919	91119	-	1.973206	0.515278
gene=mamE;locus_tag=RHOA_v2_0081	RHOA.2	91002	93002	-	2.387652	0.561162
locus_tag=RHOA_v2_0082	RHOA.2	93104	93277	-	1.18013	0.655057
gene=mamH;locus_tag=RHOA_v2_0083	RHOA.2	93298	94665	-	1.54842	0.77669
gene=mamF;locus_tag=RHOA_v2_0084	RHOA.2	94681	95004	-	0.614722	0.631294
locus_tag=RHOA_v2_0085	RHOA.2	95057	95338	-	1.509693	0
locus_tag=RHOA_v2_0086	RHOA.2	95549	95611	-	0	0
locus_tag=RHOA_v2_0087	RHOA.2	95704	95835	+	3.80957	3.901452
locus_tag=RHOA_v2_0088	RHOA.2	95926	96567	-	1.803652	1.25564
locus_tag=RHOA_v2_0089	RHOA.2	96766	98091	+	2.923998	2.680891
gene=mms;locus_tag=RHOA_v2_0090	RHOA.2	98464	98937	+	7.604661	6.904283
gene=mamF;locus_tag=RHOA_v2_0091	RHOA.2	98941	99270	+	5.701885	5.865386
locus_tag=RHOA_v2_0092	RHOA.2	99418	99744	+	1.963159	2.201196
locus_tag=RHOA_v2_0093	RHOA.2	99802	101841	+	2.694041	3.806723
locus_tag=RHOA_v2_0094	RHOA.2	101838	102026	+	7.409618	8.178679
gene=mamP;locus_tag=RHOA_v2_0095	RHOA.2	102081	102956	+	10.65459	10.686883
locus_tag=RHOA_v2_0096	RHOA.2	102983	103633	+	10.934998	9.062818
locus_tag=RHOA_v2_0097	RHOA.2	103678	104538	+	11.234035	12.159396
gene=mamR;locus_tag=RHOA_v2_0098	RHOA.2	104577	104828	+	16.82753	10.689493
gene=mamB;locus_tag=RHOA_v2_0099	RHOA.2	104825	105745	+	20.910744	17.533398
locus_tag=RHOA_v2_0100	RHOA.2	105742	106326	+	49.023407	52.524426
locus_tag=RHOA_v2_0101	RHOA.2	106443	106916	+	83.050896	67.827339
locus_tag=RHOA_v2_tRNA1	RHOA.2	106978	107054	-	53.325066	46.219234
locus_tag=RHOA_v2_rRNA1	RHOA.2	107119	107232	-	28.157526	18.71603
locus_tag=RHOA_v2_rRNA2	RHOA.2	107362	110096	-	55.407124	4.965281
locus_tag=RHOA_v2_tRNA2	RHOA.2	110532	110607	-	341.115753	24.597446
locus_tag=RHOA_v2_tRNA3	RHOA.2	110632	110708	-	326.238586	16.756292
locus_tag=RHOA_v2_rRNA3	RHOA.2	110907	112389	-	24.900644	21.957392
locus_tag=RHOA_v2_0108	RHOA.2	112917	113234	-	242.053696	242.328125
locus_tag=RHOA_v2_0109	RHOA.2	113383	114594	+	4.416531	3.591832
locus_tag=RHOA_v2_0110	RHOA.2	113485	114390	-	2.115907	2.357564
locus_tag=RHOA_v2_0111	RHOA.2	114879	115226	+	5.93857	3.240192
locus_tag=RHOA_v2_0112	RHOA.2	115169	115648	-	6.453337	5.481563
locus_tag=RHOA_v2_0113	RHOA.2	115695	119042	-	6.202862	5.462072
locus_tag=RHOA_v2_0114	RHOA.2	119105	122515	-	5.909389	4.435019
locus_tag=RHOA_v2_0115	RHOA.2	122512	123168	-	8.396988	6.291422
locus_tag=RHOA_v2_0116	RHOA.2	123194	123364	-	18.675501	13.720572
gene=nrdZ;locus_tag=RHOA_v2_0117	RHOA.2	123661	125934	+	158.232651	159.235992
locus_tag=RHOA_v2_0118	RHOA.2	126125	126637	+	32.094543	31.252247
locus_tag=RHOA_v2_0119	RHOA.2	126841	127194	+	0	0
locus_tag=RHOA_v2_0120	RHOA.2	126942	127307	+	0	0
locus_tag=RHOA_v2_0121	RHOA.2	127311	127469	-	39.69244	25.831335
gene=nadE;locus_tag=RHOA_v2_0122	RHOA.2	127817	129874	-	28.504154	30.74575
gene=gltT;locus_tag=RHOA_v2_0123	RHOA.2	130124	131437	+	70.289642	68.458832
locus_tag=RHOA_v2_0124	RHOA.2	131451	133505	-	15.492483	15.535227
locus_tag=RHOA_v2_0125	RHOA.2	133502	136855	-	6.133522	5.834777
locus_tag=RHOA_v2_0126	RHOA.2	137059	137865	+	10.014134	10.433959
gene=glgX;locus_tag=RHOA_v2_0127	RHOA.2	137978	140227	+	5.008257	5.404073
locus_tag=RHOA_v2_0128	RHOA.2	140445	140816	+	3.882981	3.170307
locus_tag=RHOA_v2_0129	RHOA.2	140936	141844	+	1.622084	0.925828
locus_tag=RHOA_v2_0130	RHOA.2	141845	142696	-	3.517382	1.251661
locus_tag=RHOA_v2_0131	RHOA.2	142928	145159	-	8.231181	4.235588
gene=mtgA;locus_tag=RHOA_v2_0132	RHOA.2	145408	146166	-	9.705688	8.885817
locus_tag=RHOA_v2_0133	RHOA.2	146209	146736	-	6.405658	6.140007
locus_tag=RHOA_v2_0134	RHOA.2	146808	146897	-	0.69042	0.370127
locus_tag=RHOA_v2_0135	RHOA.2	146869	147573	+	5.056198	3.215015
locus_tag=RHOA_v2_0136	RHOA.2	147574	148836	-	2.598563	4.204447
locus_tag=RHOA_v2_0137	RHOA.2	148843	151635	-	2.413306	1.812363
gene=treZ;locus_tag=RHOA_v2_0138	RHOA.2	151628	157387	-	1.317823	1.318269
gene=yeiG;locus_tag=RHOA_v2_0139	RHOA.2	157426	158277	+	33.393036	36.135075
locus_tag=RHOA_v2_0140	RHOA.2	158294	158839	-	32.932728	34.34536
locus_tag=RHOA_v2_0141	RHOA.2	158894	159559	-	66.552208	82.770935
locus_tag=RHOA_v2_0142	RHOA.2	159725	160894	+	30.449369	35.511589
locus_tag=RHOA_v2_0143	RHOA.2	161027	162712	-	322.164551	365.395935
locus_tag=RHOA_v2_0144	RHOA.2	163080	164492	-	10.573118	11.971723
locus_tag=RHOA_v2_0145	RHOA.2	164489	165112	-	7.051474	7.356772
locus_tag=RHOA_v2_0146	RHOA.2	165109	167178	-	12.830212	12.792371
locus_tag=RHOA_v2_0147	RHOA.2	167175	168854	-	10.812772	11.492001
locus_tag=RHOA_v2_0148	RHOA.2	168851	169726	-	10.256119	8.329703
gene=livF;locus_tag=RHOA_v2_0149	RHOA.2	169763	170464	-	8.367365	9.557817
locus_tag=RHOA_v2_0150	RHOA.2	170457	171197	-	9.421621	10.870071
locus_tag=RHOA_v2_0151	RHOA.2	171197	172177	-	8.968043	9.496673
locus_tag=RHOA_v2_0152	RHOA.2	172174	173046	-	6.977139	8.089951
locus_tag=RHOA_v2_0153	RHOA.2	173087	174325	-	11.225249	11.971201
locus_tag=RHOA_v2_0154	RHOA.2	174322	175152	-	6.591404	8.986377
gene=leuC;locus_tag=RHOA_v2_0155	RHOA.2	175334	176749	+	5.40511	6.11378
gene=leuD;locus_tag=RHOA_v2_0156	RHOA.2	176749	177363	+	8.818673	9.806845
locus_tag=RHOA_v2_0157	RHOA.2	177562	178407	-	29.569016	29.274136
locus_tag=RHOA_v2_0158	RHOA.2	178424	178681	-	32.717308	36.272587
locus_tag=RHOA_v2_0159	RHOA.2	178906	179514	+	12.387482	11.200496
locus_tag=RHOA_v2_0160	RHOA.2	179583	180980	+	9.150675	13.089592
gene=dhaK;locus_tag=RHOA_v2_0161	RHOA.2	181050	182048	+	9.318255	9.814174
locus_tag=RHOA_v2_0162	RHOA.2	182051	182653	+	7.902598	5.657267
gene=ptsG;locus_tag=RHOA_v2_0163	RHOA.2	182763	184568	-	7.553321	5.46292
gene=fruB%28HI;locus_tag=RHOA_v2_0164	RHOA.2	184620	187205	-	6.964534	6.435466
locus_tag=RHOA_v2_0165	RHOA.2	187569	188894	-	8.243978	8.752185
locus_tag=RHOA_v2_0166	RHOA.2	189276	190349	+	14.153831	11.17728
locus_tag=RHOA_v2_0167	RHOA.2	190346	191686	+	9.046705	3.573476
locus_tag=RHOA_v2_0168	RHOA.2	191708	192361	-	4.230399	1.743184
gene=rfbF;locus_tag=RHOA_v2_0169	RHOA.2	192358	193170	-	8.616361	2.706335
locus_tag=RHOA_v2_0170	RHOA.2	193167	194459	-	7.811267	3.800741
locus_tag=RHOA_v2_0171	RHOA.2	194456	194686	-	3.125459	1.194329
gene=rmlC;locus_tag=RHOA_v2_0172	RHOA.2	194781	195338	+	12.297315	4.917754
locus_tag=RHOA_v2_0173	RHOA.2	195342	196013	-	8.153316	7.172929
gene=iscS;locus_tag=RHOA_v2_0174	RHOA.2	196039	197202	-	7.411219	6.074227
locus_tag=RHOA_v2_0175	RHOA.2	197205	197906	-	9.586246	8.394394
locus_tag=RHOA_v2_0176	RHOA.2	197903	198724	-	11.602902	6.487032
gene=dnaE2;locus_tag=RHOA_v2_0177	RHOA.2	198983	202300	-	1.858041	1.585402
gene=imuB;locus_tag=RHOA_v2_0178	RHOA.2	202297	203787	-	2.521441	2.857619
locus_tag=RHOA_v2_0179	RHOA.2	203784	204482	-	4.16165	6.197304
locus_tag=RHOA_v2_0180	RHOA.2	204709	205917	+	34.4263	32.573944
locus_tag=RHOA_v2_0181	RHOA.2	205996	208005	-	7.128	7.923108
gene=yjiL;locus_tag=RHOA_v2_0182	RHOA.2	208028	208876	-	1.631492	1.44888
locus_tag=RHOA_v2_0183	RHOA.2	208909	210213	-	0.794987	0.790854
locus_tag=RHOA_v2_0184	RHOA.2	210268	211530	-	0.796501	0.467916
locus_tag=RHOA_v2_0185	RHOA.2	211876	212676	-	1.486203	1.267679
locus_tag=RHOA_v2_0186	RHOA.2	212880	213992	-	5.225215	3.620225
gene=ooxA;locus_tag=RHOA_v2_0187	RHOA.2	213989	215377	-	1.797948	1.450602
gene=hcnA;locus_tag=RHOA_v2_0188	RHOA.2	215374	215667	-	3.48933	5.250301
gene=ooxB;locus_tag=RHOA_v2_0189	RHOA.2	215648	216763	-	1.6176	0.66258
locus_tag=RHOA_v2_0190	RHOA.2	216966	218528	+	3.364864	0
locus_tag=RHOA_v2_0191	RHOA.2	218536	219486	+	1.222842	0
locus_tag=RHOA_v2_0192	RHOA.2	219493	220332	+	1.864006	0
gene=gsiA;locus_tag=RHOA_v2_0193	RHOA.2	220332	221945	+	3.824062	0
gene=zntA;locus_tag=RHOA_v2_0194	RHOA.2	222047	224413	-	4.566666	1.268626
locus_tag=RHOA_v2_0195	RHOA.2	224494	224955	+	19.207287	0
gene=ssuD;locus_tag=RHOA_v2_0196	RHOA.2	225021	226184	-	16.80485	4.199646
locus_tag=RHOA_v2_0197	RHOA.2	226461	227756	-	1.516484	1.779632
locus_tag=RHOA_v2_0198	RHOA.2	227758	229770	-	1.034801	0.659167
locus_tag=RHOA_v2_0199	RHOA.2	230304	231536	+	2.019195	1.319714
gene=modD;locus_tag=RHOA_v2_0200	RHOA.2	231564	232433	-	6.80412	3.228026
locus_tag=RHOA_v2_0201	RHOA.2	232437	233654	-	6.326519	4.329873
locus_tag=RHOA_v2_0202	RHOA.2	233679	234878	-	5.19838	3.635822
gene=yjiL;locus_tag=RHOA_v2_0203	RHOA.2	234884	235870	-	5.01148	3.880485
locus_tag=RHOA_v2_0204	RHOA.2	235904	237061	-	7.825943	7.287289
locus_tag=RHOA_v2_0205	RHOA.2	237312	238127	-	9.213763	8.161387
locus_tag=RHOA_v2_0206	RHOA.2	238121	239128	-	5.503752	6.101749
locus_tag=RHOA_v2_0207	RHOA.2	239142	240215	-	3.799594	1.482865
locus_tag=RHOA_v2_0208	RHOA.2	240787	241620	-	0.726755	1.604429
locus_tag=RHOA_v2_0209	RHOA.2	241663	243039	-	1.961668	1.613906
locus_tag=RHOA_v2_0210	RHOA.2	243052	244572	-	2.04212	1.684897
gene=nifH;locus_tag=RHOA_v2_0211	RHOA.2	244589	245464	-	0.983909	1.093791
locus_tag=RHOA_v2_0212	RHOA.2	245831	247054	+	1.05718	1.28881
gene=metY;locus_tag=RHOA_v2_0213	RHOA.2	247211	248506	+	3.531796	2.505902
locus_tag=RHOA_v2_0214	RHOA.2	248545	250050	+	6.873507	6.607481
locus_tag=RHOA_v2_0215	RHOA.2	250064	251440	+	6.466142	7.608416
locus_tag=RHOA_v2_0216	RHOA.2	251493	251843	+	15.610353	7.325685
gene=tauD;locus_tag=RHOA_v2_0217	RHOA.2	251871	252689	-	3.182532	3.158643
gene=tauB;locus_tag=RHOA_v2_0218	RHOA.2	252843	253697	+	0.111396	0
locus_tag=RHOA_v2_0219	RHOA.2	253711	254802	+	0.755186	0.547861
locus_tag=RHOA_v2_0220	RHOA.2	254819	255643	+	0.787085	0.412808
locus_tag=RHOA_v2_0221	RHOA.2	255640	256386	+	1.503926	0.93859
locus_tag=RHOA_v2_0222	RHOA.2	256532	257254	+	9.689514	7.899349
gene=tauB;locus_tag=RHOA_v2_0223	RHOA.2	257553	258482	+	10.140363	9.72694
locus_tag=RHOA_v2_0224	RHOA.2	258484	259239	+	11.017797	7.149505
locus_tag=RHOA_v2_0225	RHOA.2	259236	260246	+	20.024374	16.770348
locus_tag=RHOA_v2_0226	RHOA.2	260218	261381	+	11.393055	8.951051
locus_tag=RHOA_v2_0227	RHOA.2	261440	262348	+	12.873106	10.113116
locus_tag=RHOA_v2_0228	RHOA.2	262389	263363	+	9.514224	9.23902
locus_tag=RHOA_v2_0229	RHOA.2	263360	263977	+	12.695263	8.401439
gene=metY;locus_tag=RHOA_v2_0230	RHOA.2	264032	265327	-	5.167512	4.128513
locus_tag=RHOA_v2_0231	RHOA.2	265370	266431	-	1.613679	0.971813
locus_tag=RHOA_v2_0232	RHOA.2	266439	267395	-	1.481927	0.837371
locus_tag=RHOA_v2_0233	RHOA.2	267392	267574	-	1.790274	0.949241
locus_tag=RHOA_v2_0234	RHOA.2	267595	268974	-	0.569104	0.446159
gene=nifH;locus_tag=RHOA_v2_0235	RHOA.2	269477	270352	+	3.134543	2.166489
gene=tauC;locus_tag=RHOA_v2_0236	RHOA.2	270419	271207	+	1.760195	1.540261
locus_tag=RHOA_v2_0237	RHOA.2	271275	271997	+	0.956854	0.581644
locus_tag=RHOA_v2_0238	RHOA.2	272030	273055	+	1.677451	1.328924
gene=tauB;locus_tag=RHOA_v2_0239	RHOA.2	273052	273834	+	4.336955	1.987592
locus_tag=RHOA_v2_0240	RHOA.2	273877	275118	-	4.746097	3.847271
gene=groL;locus_tag=RHOA_v2_0241	RHOA.2	275207	276838	-	14.21532	12.617083
gene=groS;locus_tag=RHOA_v2_0242	RHOA.2	276869	277189	-	8.197477	8.689677
locus_tag=RHOA_v2_0243	RHOA.2	277615	278733	+	1.010702	2.236242
gene=aapJ;locus_tag=RHOA_v2_0244	RHOA.2	279032	280069	+	0.628761	3.971865
gene=yhdX;locus_tag=RHOA_v2_0245	RHOA.2	280077	281249	+	1.137411	2.413711
gene=yhdY;locus_tag=RHOA_v2_0246	RHOA.2	281258	282349	+	0.558115	1.29852
locus_tag=RHOA_v2_0247	RHOA.2	282428	283876	+	0.717715	1.114725
gene=yebQ;locus_tag=RHOA_v2_0248	RHOA.2	284101	285480	+	0.222006	1.091639
gene=ybdL;locus_tag=RHOA_v2_0249	RHOA.2	285717	286883	+	4.331241	2.694154
gene=mdeA;locus_tag=RHOA_v2_0250	RHOA.2	286974	288188	+	4.272236	2.453427
locus_tag=RHOA_v2_0251	RHOA.2	288226	289935	-	2.965508	2.564998
locus_tag=RHOA_v2_0252	RHOA.2	289942	290832	-	1.350637	1.630296
locus_tag=RHOA_v2_0253	RHOA.2	290834	292351	-	2.878221	3.484795
locus_tag=RHOA_v2_0254	RHOA.2	292359	292664	-	2.226314	3.155905
locus_tag=RHOA_v2_0255	RHOA.2	293047	294789	-	6.256674	6.077366
locus_tag=RHOA_v2_0256	RHOA.2	294796	295353	-	2.602093	2.178058
locus_tag=RHOA_v2_0257	RHOA.2	295299	295556	-	1.080697	0.808926
locus_tag=RHOA_v2_0258	RHOA.2	295445	295744	+	1.351859	0.988266
locus_tag=RHOA_v2_0259	RHOA.2	295753	295893	-	2.092199	1.239314
locus_tag=RHOA_v2_0260	RHOA.2	296094	296426	+	0	0
locus_tag=RHOA_v2_miscRNA1	RHOA.2	296381	296497	+	0	0
locus_tag=RHOA_v2_0261	RHOA.2	296423	297139	+	0	0
gene=insI;locus_tag=RHOA_v2_0262	RHOA.2	297039	297284	-	1.781112	2.571335
gene=insI;locus_tag=RHOA_v2_0263	RHOA.2	297441	298445	-	4.714176	3.199367
locus_tag=RHOA_v2_0264	RHOA.2	298477	298800	-	4.142073	4.866228
locus_tag=RHOA_v2_0265	RHOA.2	298989	299540	-	7.885135	9.185553
locus_tag=RHOA_v2_0266	RHOA.2	299606	299764	+	0.231858	0.070351
locus_tag=RHOA_v2_0267	RHOA.2	299921	300187	+	1.593391	1.673453
locus_tag=RHOA_v2_0268	RHOA.2	300188	301459	-	11.729218	10.17289
locus_tag=RHOA_v2_0269	RHOA.2	301576	302472	+	5.831698	5.356898
locus_tag=RHOA_v2_0270	RHOA.2	302544	302981	-	2.736578	3.094017
locus_tag=RHOA_v2_0271	RHOA.2	303013	304626	+	3.067877	4.245713
locus_tag=RHOA_v2_0272	RHOA.2	303958	305652	-	5.045269	5.939471
locus_tag=RHOA_v2_0273	RHOA.2	305649	306158	-	6.697404	9.756883
locus_tag=RHOA_v2_0274	RHOA.2	306275	306724	-	5.918697	5.439629
locus_tag=RHOA_v2_0275	RHOA.2	307175	308635	-	7.312572	6.884604
locus_tag=RHOA_v2_0276	RHOA.2	308072	308404	+	10.361311	10.653237
locus_tag=RHOA_v2_0277	RHOA.2	308371	308613	-	0	0
locus_tag=RHOA_v2_0278	RHOA.2	308719	308937	-	1.724013	1.819221
locus_tag=RHOA_v2_0279	RHOA.2	309149	309511	-	3.519007	3.36774
locus_tag=RHOA_v2_0280	RHOA.2	309396	310796	-	3.684997	2.756604
locus_tag=RHOA_v2_0281	RHOA.2	310793	311083	-	3.52347	2.117979
locus_tag=RHOA_v2_0282	RHOA.2	311222	311803	-	3.568222	5.484467
locus_tag=RHOA_v2_0283	RHOA.2	311808	312935	-	1.29335	0.888074
locus_tag=RHOA_v2_0284	RHOA.2	312935	313324	+	3.576066	3.508846
locus_tag=RHOA_v2_0285	RHOA.2	313298	314815	-	2.868989	2.504885
locus_tag=RHOA_v2_0286	RHOA.2	314825	315472	-	1.550777	1.638072
locus_tag=RHOA_v2_0287	RHOA.2	315534	315740	-	1.456183	1.728569
locus_tag=RHOA_v2_0288	RHOA.2	315831	316445	-	0	0
locus_tag=RHOA_v2_0289	RHOA.2	316252	317799	-	0	0
locus_tag=RHOA_v2_0290	RHOA.2	318105	319109	+	1.465256	1.684104
locus_tag=RHOA_v2_0291	RHOA.2	319195	320400	+	0.95697	0.682292
locus_tag=RHOA_v2_0292	RHOA.2	320397	321584	+	1.130933	0.443678
locus_tag=RHOA_v2_0293	RHOA.2	321508	321849	+	1.076783	1.14022
locus_tag=RHOA_v2_0294	RHOA.2	322080	323165	+	0.978007	1.27047
locus_tag=RHOA_v2_0295	RHOA.2	323685	324284	-	19.81222	17.543285
locus_tag=RHOA_v2_0296	RHOA.2	324573	325493	-	10.397846	8.082616
locus_tag=RHOA_v2_0297	RHOA.2	325548	327332	-	6.183	6.018927
gene=metQ;locus_tag=RHOA_v2_0298	RHOA.2	327699	328511	+	29.346926	27.661974
locus_tag=RHOA_v2_0299	RHOA.2	328554	329882	-	0	0
locus_tag=RHOA_v2_0300	RHOA.2	329707	330144	-	0	0
gene=nifH;locus_tag=RHOA_v2_0301	RHOA.2	330348	331238	-	9.825174	9.599239
locus_tag=RHOA_v2_0302	RHOA.2	331439	332290	-	5.157137	4.931508
gene=vnfD;locus_tag=RHOA_v2_0303	RHOA.2	332629	334050	+	0.912855	1.051525
gene=vnfG;locus_tag=RHOA_v2_0304	RHOA.2	334047	334385	+	2.616605	1.591321
gene=vnfK;locus_tag=RHOA_v2_0305	RHOA.2	334415	335803	+	3.283031	3.316271
locus_tag=RHOA_v2_0306	RHOA.2	335894	336781	+	6.499795	5.307718
locus_tag=RHOA_v2_0307	RHOA.2	336799	337335	+	23.190065	22.755194
gene=anfA;locus_tag=RHOA_v2_0308	RHOA.2	337466	339064	-	38.786022	40.956738
gene=nifE;locus_tag=RHOA_v2_0309	RHOA.2	339499	340884	+	36.330662	40.335762
gene=nifN;locus_tag=RHOA_v2_0310	RHOA.2	340895	342283	+	57.063087	65.211243
gene=nifX;locus_tag=RHOA_v2_0311	RHOA.2	342299	342811	+	115.76461	121.255714
locus_tag=RHOA_v2_0312	RHOA.2	342816	343088	+	403.496002	461.263519
locus_tag=RHOA_v2_0313	RHOA.2	343357	344592	-	1.705296	2.064562
locus_tag=RHOA_v2_0314	RHOA.2	344960	346213	+	4.002197	3.534456
locus_tag=RHOA_v2_0315	RHOA.2	346249	346428	+	56.844166	62.848007
locus_tag=RHOA_v2_0316	RHOA.2	346750	348930	+	60.651115	61.253159
gene=molB;locus_tag=RHOA_v2_0317	RHOA.2	348927	349973	+	30.190561	32.896832
locus_tag=RHOA_v2_0318	RHOA.2	349975	350772	+	26.989635	29.978424
locus_tag=RHOA_v2_0319	RHOA.2	350838	351887	+	23.026051	23.22574
locus_tag=RHOA_v2_0320	RHOA.2	351926	352564	+	30.201368	28.664204
gene=exbD;locus_tag=RHOA_v2_0321	RHOA.2	352561	352983	+	17.470716	18.895147
locus_tag=RHOA_v2_0322	RHOA.2	353427	353801	+	8.385991	8.338407
locus_tag=RHOA_v2_0323	RHOA.2	353858	354880	+	14.530308	15.226276
locus_tag=RHOA_v2_0324	RHOA.2	355051	356088	+	4.030703	3.383513
locus_tag=RHOA_v2_0325	RHOA.2	356088	356783	+	3.196704	3.544467
locus_tag=RHOA_v2_0326	RHOA.2	356780	357811	+	15.421649	15.300482
locus_tag=RHOA_v2_0327	RHOA.2	357929	358153	-	87.469307	84.976662
locus_tag=RHOA_v2_0328	RHOA.2	358315	358773	-	5.464365	5.613333
locus_tag=RHOA_v2_0329	RHOA.2	358904	359134	-	7.123013	5.524498
locus_tag=RHOA_v2_0330	RHOA.2	359169	360368	+	78.631142	90.752762
locus_tag=RHOA_v2_0331	RHOA.2	360368	361198	+	101.683983	119.95034
locus_tag=RHOA_v2_0332	RHOA.2	361208	361672	+	145.496964	180.516129
gene=paaJ;locus_tag=RHOA_v2_0333	RHOA.2	361676	362878	-	39.610397	38.794521
locus_tag=RHOA_v2_0334	RHOA.2	362875	364413	-	12.980786	14.501456
locus_tag=RHOA_v2_0335	RHOA.2	364431	365654	-	19.601952	21.087843
locus_tag=RHOA_v2_0336	RHOA.2	365830	366612	-	18.996086	21.78179
locus_tag=RHOA_v2_0337	RHOA.2	366605	367663	-	29.176907	33.10006
locus_tag=RHOA_v2_0338	RHOA.2	367702	368469	-	50.980453	54.80204
locus_tag=RHOA_v2_0339	RHOA.2	368417	368545	+	37.544556	38.29995
locus_tag=RHOA_v2_0340	RHOA.2	368605	369078	+	39.237843	37.929085
locus_tag=RHOA_v2_0341	RHOA.2	369099	370238	-	21.800604	19.189093
locus_tag=RHOA_v2_0342	RHOA.2	370240	371421	-	24.904961	25.243017
gene=etfA;locus_tag=RHOA_v2_0343	RHOA.2	371460	372404	-	39.010777	36.336945
gene=etfB;locus_tag=RHOA_v2_0344	RHOA.2	372419	373168	-	57.913769	51.741352
gene=menB;locus_tag=RHOA_v2_0345	RHOA.2	373190	373981	-	49.332321	53.635895
locus_tag=RHOA_v2_0346	RHOA.2	373978	375636	-	23.781586	26.315538
gene=aliB;locus_tag=RHOA_v2_0347	RHOA.2	375671	376852	-	30.177452	29.206106
gene=lrp;locus_tag=RHOA_v2_0348	RHOA.2	377097	377558	-	4.791578	7.714471
gene=putA;locus_tag=RHOA_v2_0349	RHOA.2	377693	381412	+	4.495542	4.163022
locus_tag=RHOA_v2_0350	RHOA.2	381491	382762	-	9.741448	4.76474
locus_tag=RHOA_v2_0351	RHOA.2	382755	382841	+	19.662531	8.423019
locus_tag=RHOA_v2_0352	RHOA.2	383256	383777	+	11.402164	11.953969
gene=panS;locus_tag=RHOA_v2_0353	RHOA.2	383702	384595	+	60.700394	64.301163
locus_tag=RHOA_v2_0354	RHOA.2	384725	386137	+	46.673149	45.118744
locus_tag=RHOA_v2_0355	RHOA.2	386184	387413	-	36.028229	37.602978
locus_tag=RHOA_v2_0356	RHOA.2	387470	388726	-	28.526007	31.09717
locus_tag=RHOA_v2_0357	RHOA.2	388729	389757	-	24.815275	26.128532
locus_tag=RHOA_v2_0358	RHOA.2	389817	390740	-	39.60548	39.147449
locus_tag=RHOA_v2_0359	RHOA.2	390781	391647	-	25.797113	25.050644
locus_tag=RHOA_v2_0360	RHOA.2	391656	392723	-	32.961704	37.399281
locus_tag=RHOA_v2_0361	RHOA.2	392759	393970	-	32.877037	39.330959
gene=afuC;locus_tag=RHOA_v2_0362	RHOA.2	394006	395145	-	17.378891	17.044693
locus_tag=RHOA_v2_0363	RHOA.2	395142	396053	-	22.948956	23.815483
locus_tag=RHOA_v2_0364	RHOA.2	396146	396844	+	11.724418	0
locus_tag=RHOA_v2_0365	RHOA.2	396964	398013	-	3.861334	6.770311
locus_tag=RHOA_v2_0366	RHOA.2	398010	398939	-	6.549637	5.6779
gene=ugpC;locus_tag=RHOA_v2_0367	RHOA.2	398936	400000	-	6.485167	6.958657
gene=argH;locus_tag=RHOA_v2_0368	RHOA.2	400005	401513	-	5.770042	5.34097
locus_tag=RHOA_v2_0369	RHOA.2	401510	402349	-	3.680339	4.08395
locus_tag=RHOA_v2_0370	RHOA.2	402346	403230	-	4.890617	4.847389
locus_tag=RHOA_v2_0371	RHOA.2	403238	404503	-	3.878287	3.873618
locus_tag=RHOA_v2_0372	RHOA.2	404545	404688	-	2.489054	1.577634
locus_tag=RHOA_v2_0373	RHOA.2	404599	405786	+	11.073522	12.212886
gene=sdaB;locus_tag=RHOA_v2_0374	RHOA.2	405787	407157	-	28.391979	33.234619
locus_tag=RHOA_v2_0375	RHOA.2	407235	407756	-	0.827747	2.182029
gene=glyA;locus_tag=RHOA_v2_0376	RHOA.2	407762	409075	-	1.308747	1.169245
locus_tag=RHOA_v2_0377	RHOA.2	409197	411173	-	1.654506	1.391533
locus_tag=RHOA_v2_0378	RHOA.2	411170	413056	-	1.393705	1.769921
gene=stcD;locus_tag=RHOA_v2_0379	RHOA.2	413245	415278	-	2.68401	0.545527
locus_tag=RHOA_v2_0380	RHOA.2	415318	415827	-	1.849197	0
gene=soxA;locus_tag=RHOA_v2_0381	RHOA.2	415820	418816	-	3.083005	0.446912
gene=soxD;locus_tag=RHOA_v2_0382	RHOA.2	418813	419106	-	1.372121	0.75059
gene=soxB;locus_tag=RHOA_v2_0383	RHOA.2	419155	420408	-	1.196853	0.509451
gene=frmA;locus_tag=RHOA_v2_0384	RHOA.2	420667	421791	+	7.471025	4.000873
gene=glnQ;locus_tag=RHOA_v2_0385	RHOA.2	422032	422889	+	1.214861	0.373229
locus_tag=RHOA_v2_0386	RHOA.2	422886	423533	+	0.614415	1.146845
locus_tag=RHOA_v2_0387	RHOA.2	423530	424189	+	0.786533	0.857999
locus_tag=RHOA_v2_0388	RHOA.2	424230	425063	+	2.861315	1.737039
locus_tag=RHOA_v2_0389	RHOA.2	425158	426231	+	5.314083	0
locus_tag=RHOA_v2_0390	RHOA.2	426265	427932	-	3.681654	0
gene=aatB;locus_tag=RHOA_v2_0391	RHOA.2	427947	429185	-	2.277915	3.095645
locus_tag=RHOA_v2_0392	RHOA.2	429204	430742	-	2.446834	0
locus_tag=RHOA_v2_0393	RHOA.2	430789	432075	-	1.460559	0
locus_tag=RHOA_v2_0394	RHOA.2	432212	433111	+	1.608769	2.921206
locus_tag=RHOA_v2_0395	RHOA.2	433367	434716	+	4.759018	2.780972
locus_tag=RHOA_v2_0396	RHOA.2	434734	435393	+	2.994661	2.2285
gene=fadA;locus_tag=RHOA_v2_0397	RHOA.2	435437	436612	-	5.32109	6.274908
locus_tag=RHOA_v2_0398	RHOA.2	436641	437402	-	2.775521	4.475106
locus_tag=RHOA_v2_0399	RHOA.2	437549	438709	+	2.347299	2.161396
locus_tag=RHOA_v2_0400	RHOA.2	438735	439796	-	3.62821	3.816681
locus_tag=RHOA_v2_0401	RHOA.2	439927	440727	+	1.74365	1.15309
gene=ssuB;locus_tag=RHOA_v2_0402	RHOA.2	440720	441454	+	2.162774	3.015489
locus_tag=RHOA_v2_0403	RHOA.2	441451	442413	+	7.498508	8.504473
locus_tag=RHOA_v2_0404	RHOA.2	442435	443127	-	8.488176	9.690404
locus_tag=RHOA_v2_0405	RHOA.2	443279	444844	+	19.322355	20.621887
locus_tag=RHOA_v2_0406	RHOA.2	444841	445359	-	12.330627	14.720056
locus_tag=RHOA_v2_0407	RHOA.2	445445	446068	+	7.099508	8.310622
gene=fixG;locus_tag=RHOA_v2_0408	RHOA.2	446090	447556	-	12.236974	16.219297
locus_tag=RHOA_v2_0409	RHOA.2	447739	448713	+	51.773876	58.273243
locus_tag=RHOA_v2_0410	RHOA.2	448852	449511	+	44.833214	43.939537
locus_tag=RHOA_v2_0411	RHOA.2	449515	451065	-	20.963072	22.711498
locus_tag=RHOA_v2_0412	RHOA.2	451569	452210	+	31.134903	29.163397
gene=ytnA;locus_tag=RHOA_v2_0413	RHOA.2	452262	453665	+	93.00103	73.805107
locus_tag=RHOA_v2_0414	RHOA.2	453806	455758	+	9.14327	8.008285
locus_tag=RHOA_v2_0415	RHOA.2	455758	458472	+	4.558141	3.198818
gene=gdh;locus_tag=RHOA_v2_0416	RHOA.2	458459	459307	+	5.342544	4.962794
locus_tag=RHOA_v2_0417	RHOA.2	459307	460122	+	6.252037	7.271801
locus_tag=RHOA_v2_0418	RHOA.2	460201	461790	-	12.538223	13.49717
locus_tag=RHOA_v2_0419	RHOA.2	461794	463731	-	15.501421	14.817701
gene=gsiD;locus_tag=RHOA_v2_0420	RHOA.2	463826	464635	-	32.781445	40.93359
locus_tag=RHOA_v2_0421	RHOA.2	464632	465582	-	28.794672	34.191841
locus_tag=RHOA_v2_0422	RHOA.2	465579	467048	-	40.505375	39.431561
locus_tag=RHOA_v2_0423	RHOA.2	467245	468408	+	36.305183	37.713646
locus_tag=RHOA_v2_0424	RHOA.2	468548	469117	+	89.205994	68.732208
locus_tag=RHOA_v2_0425	RHOA.2	469162	471339	-	24.688532	20.424334
locus_tag=RHOA_v2_0426	RHOA.2	471613	472593	+	1105.094849	1126.408325
gene=tsf;locus_tag=RHOA_v2_0427	RHOA.2	472606	473526	+	1117.337769	1099.333618
gene=pyrH;locus_tag=RHOA_v2_0428	RHOA.2	473664	474389	+	374.648071	377.465332
gene=frr;locus_tag=RHOA_v2_0429	RHOA.2	474431	474997	+	292.526581	282.921753
gene=ispU;locus_tag=RHOA_v2_0430	RHOA.2	475012	475788	+	227.957321	221.382385
gene=cdsA;locus_tag=RHOA_v2_0431	RHOA.2	475769	476602	+	137.740372	144.149109
gene=dxr;locus_tag=RHOA_v2_0432	RHOA.2	476628	477794	+	272.588135	277.133484
locus_tag=RHOA_v2_0433	RHOA.2	477807	478919	+	330.59021	309.566162
gene=bamA;locus_tag=RHOA_v2_0434	RHOA.2	479138	481504	+	401.449097	395.001617
locus_tag=RHOA_v2_0435	RHOA.2	481511	482335	+	311.275391	311.116577
gene=lpxD;locus_tag=RHOA_v2_0436	RHOA.2	482339	483415	+	454.81842	463.162964
gene=fabZ;locus_tag=RHOA_v2_0437	RHOA.2	483440	483949	+	370.414001	354.149689
gene=lpxA;locus_tag=RHOA_v2_0438	RHOA.2	483952	484761	+	430.542023	424.781433
locus_tag=RHOA_v2_0439	RHOA.2	484861	485115	-	518.445679	526.765198
gene=lpxI;locus_tag=RHOA_v2_0440	RHOA.2	485328	486182	+	188.664642	195.527161
gene=gloA;locus_tag=RHOA_v2_0441	RHOA.2	486175	486573	+	194.75412	188.542465
locus_tag=RHOA_v2_0442	RHOA.2	486575	487951	+	115.889458	115.48764
locus_tag=RHOA_v2_0443	RHOA.2	487948	488826	+	88.56707	85.636742
gene=map;locus_tag=RHOA_v2_0444	RHOA.2	489012	489815	+	170.678223	184.562012
locus_tag=RHOA_v2_0445	RHOA.2	489842	490249	+	135.019623	123.825905
locus_tag=RHOA_v2_0446	RHOA.2	490358	491170	+	26.977587	28.658075
locus_tag=RHOA_v2_0447	RHOA.2	491281	492378	+	10.699569	8.652579
locus_tag=RHOA_v2_0448	RHOA.2	492375	492914	+	7.548178	9.262455
locus_tag=RHOA_v2_0449	RHOA.2	493101	494705	+	37.877361	40.018559
gene=cnbZ;locus_tag=RHOA_v2_0450	RHOA.2	494737	495486	-	83.017418	98.994293
locus_tag=RHOA_v2_0451	RHOA.2	495580	495987	-	0	0
locus_tag=RHOA_v2_0452	RHOA.2	495932	496108	-	0	0
locus_tag=RHOA_v2_0453	RHOA.2	496288	496770	+	31.107645	31.539877
locus_tag=RHOA_v2_0454	RHOA.2	496817	497878	+	10.947789	12.867821
locus_tag=RHOA_v2_0455	RHOA.2	497999	499270	+	21.130848	20.724924
gene=upp;locus_tag=RHOA_v2_0456	RHOA.2	499267	499908	+	169.073288	183.211304
gene=rihA;locus_tag=RHOA_v2_0457	RHOA.2	499912	500841	-	51.847397	45.623886
locus_tag=RHOA_v2_0458	RHOA.2	500872	502389	-	52.696922	53.054844
locus_tag=RHOA_v2_0459	RHOA.2	502606	503544	-	103.476257	108.045517
locus_tag=RHOA_v2_0460	RHOA.2	503541	504494	-	104.667114	113.703018
gene=dppF;locus_tag=RHOA_v2_0461	RHOA.2	504500	505468	-	127.624557	136.287048
gene=dppD;locus_tag=RHOA_v2_0462	RHOA.2	505465	506430	-	148.476959	176.062851
locus_tag=RHOA_v2_0463	RHOA.2	506427	508115	-	135.685043	145.006973
locus_tag=RHOA_v2_0464	RHOA.2	508115	509848	-	308.607788	345.520264
locus_tag=RHOA_v2_0465	RHOA.2	510049	512253	+	52.884701	55.313782
locus_tag=RHOA_v2_0466	RHOA.2	512389	513960	+	468.036835	494.62265
locus_tag=RHOA_v2_0467	RHOA.2	513984	514187	+	74.596985	94.770271
locus_tag=RHOA_v2_0468	RHOA.2	514201	516312	-	21.21616	22.952202
locus_tag=RHOA_v2_0469	RHOA.2	516499	516615	-	9.816408	13.589696
locus_tag=RHOA_v2_0470	RHOA.2	516674	517018	-	9.216479	8.340985
locus_tag=RHOA_v2_0471	RHOA.2	516943	517155	+	8.527277	7.002339
locus_tag=RHOA_v2_0472	RHOA.2	517129	517452	-	3.93271	5.381977
locus_tag=RHOA_v2_0473	RHOA.2	517641	518192	-	16.480461	15.936975
locus_tag=RHOA_v2_0474	RHOA.2	518362	518769	-	10.73351	12.551546
locus_tag=RHOA_v2_0475	RHOA.2	518947	519369	-	16.36305	18.218437
locus_tag=RHOA_v2_0476	RHOA.2	519432	520175	-	15.884831	12.603529
locus_tag=RHOA_v2_0477	RHOA.2	520515	520733	-	10.027463	14.028558
locus_tag=RHOA_v2_0478	RHOA.2	521053	522150	+	5.915725	8.707579
locus_tag=RHOA_v2_0479	RHOA.2	522123	522296	+	8.095363	19.052704
locus_tag=RHOA_v2_0480	RHOA.2	522353	523117	-	8.923816	33.004765
locus_tag=RHOA_v2_0481	RHOA.2	523398	524795	+	8.275784	0
locus_tag=RHOA_v2_0482	RHOA.2	524806	524997	-	9.256631	0
locus_tag=RHOA_v2_0483	RHOA.2	524901	525182	+	13.492846	11.954713
gene=yxnA;locus_tag=RHOA_v2_0484	RHOA.2	525193	526221	-	8.510553	9.827469
gene=ygeX;locus_tag=RHOA_v2_0485	RHOA.2	526321	527484	-	11.669126	28.592655
gene=hcp;locus_tag=RHOA_v2_0486	RHOA.2	527567	529126	-	1.797976	13.070964
gene=denD;locus_tag=RHOA_v2_0487	RHOA.2	529326	530306	+	7.206886	19.566988
locus_tag=RHOA_v2_0488	RHOA.2	530491	532356	+	27.769251	0
locus_tag=RHOA_v2_0489	RHOA.2	532523	534511	-	4.919894	14.299939
locus_tag=RHOA_v2_0490	RHOA.2	534508	539613	-	4.301751	22.609703
gene=lepB;locus_tag=RHOA_v2_0491	RHOA.2	540018	540914	+	14.452057	2.668025
locus_tag=RHOA_v2_0492	RHOA.2	540940	541110	-	51.551651	42.873592
locus_tag=RHOA_v2_0493	RHOA.2	541138	541299	+	90.665207	32.912338
locus_tag=RHOA_v2_0494	RHOA.2	541382	541795	+	22.460007	0
locus_tag=RHOA_v2_0495	RHOA.2	541833	542060	-	14.669928	8.185936
locus_tag=RHOA_v2_0496	RHOA.2	542063	542245	-	17.592545	3.353103
locus_tag=RHOA_v2_0497	RHOA.2	542319	542963	-	24.602457	5.002433
gene=pfp;locus_tag=RHOA_v2_0498	RHOA.2	543323	544534	+	6.836403	2.520478
locus_tag=RHOA_v2_0499	RHOA.2	544574	545539	-	16.453733	3.356028
gene=yqeF;locus_tag=RHOA_v2_0500	RHOA.2	545682	546857	-	4.327662	0.919871
gene=atoA;locus_tag=RHOA_v2_0501	RHOA.2	546894	547553	-	1.791559	0.775953
gene=atoD;locus_tag=RHOA_v2_0502	RHOA.2	547546	548208	-	1.570062	0.385044
locus_tag=RHOA_v2_0503	RHOA.2	548317	548634	-	3.871802	0.751225
locus_tag=RHOA_v2_0504	RHOA.2	548637	549977	-	6.070439	1.453668
gene=citN;locus_tag=RHOA_v2_0505	RHOA.2	550006	551301	-	1.682115	0.53424
locus_tag=RHOA_v2_0506	RHOA.2	551540	552382	+	2.436241	0
locus_tag=RHOA_v2_0507	RHOA.2	552565	552843	+	143.176147	0
locus_tag=RHOA_v2_0508	RHOA.2	553006	554808	+	72.189476	0
locus_tag=RHOA_v2_0509	RHOA.2	554919	555173	-	36.917946	13.477781
locus_tag=RHOA_v2_0510	RHOA.2	555559	555825	-	47.349461	53.829262
locus_tag=RHOA_v2_0511	RHOA.2	555825	556238	-	66.783287	72.851311
gene=recQ;locus_tag=RHOA_v2_0512	RHOA.2	556310	558136	-	90.260986	98.609413
locus_tag=RHOA_v2_0513	RHOA.2	558164	558547	-	168.042755	187.613708
locus_tag=RHOA_v2_0514	RHOA.2	558760	560721	-	108.695396	122.798645
locus_tag=RHOA_v2_0515	RHOA.2	560637	560825	-	45.231911	45.560905
locus_tag=RHOA_v2_0516	RHOA.2	560909	562561	-	97.29184	89.84848
gene=valS;locus_tag=RHOA_v2_0517	RHOA.2	562763	565459	-	219.561554	226.747833
locus_tag=RHOA_v2_0518	RHOA.2	565545	566123	-	177.677094	179.998383
locus_tag=RHOA_v2_0519	RHOA.2	566176	567564	-	370.40448	397.492706
locus_tag=RHOA_v2_0520	RHOA.2	567740	568414	-	269.757751	262.815094
locus_tag=RHOA_v2_tRNA4	RHOA.2	568536	568609	+	163.780319	159.161209
gene=ppa;locus_tag=RHOA_v2_0521	RHOA.2	568871	569398	-	393.631104	386.171295
locus_tag=RHOA_v2_0522	RHOA.2	569520	570254	-	15.973803	16.728956
locus_tag=RHOA_v2_0523	RHOA.2	570464	571885	+	8.698975	8.715083
locus_tag=RHOA_v2_0524	RHOA.2	572236	574635	+	6.562866	6.201821
locus_tag=RHOA_v2_0525	RHOA.2	574632	576047	+	7.581456	6.885498
gene=ackA;locus_tag=RHOA_v2_0526	RHOA.2	576044	577243	+	9.281143	10.654838
gene=fabI;locus_tag=RHOA_v2_0527	RHOA.2	577262	578089	-	23.840649	23.700254
locus_tag=RHOA_v2_0528	RHOA.2	578190	579065	-	51.706078	50.046104
locus_tag=RHOA_v2_0529	RHOA.2	579168	580382	+	106.395752	99.543617
gene=rsmA;locus_tag=RHOA_v2_0530	RHOA.2	580383	581225	-	123.169022	115.907066
locus_tag=RHOA_v2_0531	RHOA.2	581222	582526	-	156.297729	167.548126
gene=lptD;locus_tag=RHOA_v2_0532	RHOA.2	582565	584838	-	121.116394	122.761467
gene=lptG;locus_tag=RHOA_v2_0533	RHOA.2	584841	585953	-	116.276443	122.913765
gene=lptF;locus_tag=RHOA_v2_0534	RHOA.2	585957	587114	-	90.029037	90.675385
locus_tag=RHOA_v2_0535	RHOA.2	587182	588606	-	57.993366	54.956913
locus_tag=RHOA_v2_0536	RHOA.2	588740	589738	-	80.005959	95.64122
locus_tag=RHOA_v2_0537	RHOA.2	589735	591210	-	76.66983	78.460091
locus_tag=RHOA_v2_0538	RHOA.2	591391	591972	+	293.161224	279.12207
locus_tag=RHOA_v2_0539	RHOA.2	592215	593291	-	964.777832	962.285461
locus_tag=RHOA_v2_0540	RHOA.2	593613	594689	-	3010.488525	3127.912842
locus_tag=RHOA_v2_0541	RHOA.2	595055	596185	-	244.955902	178.504608
gene=dppF;locus_tag=RHOA_v2_0542	RHOA.2	596686	597654	-	23.157578	106.897804
gene=dppD;locus_tag=RHOA_v2_0543	RHOA.2	597651	598679	-	16.924593	97.961678
gene=dppC;locus_tag=RHOA_v2_0544	RHOA.2	598679	599587	-	9.272447	76.557884
gene=dppB;locus_tag=RHOA_v2_0545	RHOA.2	599601	600605	-	14.494106	135.323853
gene=dppA;locus_tag=RHOA_v2_0546	RHOA.2	600703	602319	-	34.948544	187.904739
locus_tag=RHOA_v2_0547	RHOA.2	602560	603972	+	25.500557	27.907589
locus_tag=RHOA_v2_0548	RHOA.2	603977	604981	+	43.390408	45.078262
locus_tag=RHOA_v2_0549	RHOA.2	604994	605746	-	109.515045	128.203354
locus_tag=RHOA_v2_0550	RHOA.2	605915	607555	+	1.187757	1.737075
locus_tag=RHOA_v2_0551	RHOA.2	607875	608696	+	74.264992	73.981743
gene=ald;locus_tag=RHOA_v2_0552	RHOA.2	608850	609968	+	90.805435	94.318199
locus_tag=RHOA_v2_0553	RHOA.2	610062	611021	+	75.204651	76.219765
locus_tag=RHOA_v2_0554	RHOA.2	611208	611807	+	46.295376	44.552811
gene=ilvD;locus_tag=RHOA_v2_0555	RHOA.2	611815	613512	-	24.284203	27.674829
locus_tag=RHOA_v2_0556	RHOA.2	613485	613685	-	4.944238	7.575871
locus_tag=RHOA_v2_0557	RHOA.2	613767	614534	+	4.305299	3.949845
locus_tag=RHOA_v2_0558	RHOA.2	614614	615750	+	24.436974	19.859968
locus_tag=RHOA_v2_0559	RHOA.2	615839	616300	-	276.306519	265.012604
gene=pcaD;locus_tag=RHOA_v2_0560	RHOA.2	616955	617827	+	25.654928	26.823181
gene=pcaB;locus_tag=RHOA_v2_0561	RHOA.2	617868	619220	+	13.725005	14.31563
locus_tag=RHOA_v2_0562	RHOA.2	619389	620732	+	230.265594	256.844879
locus_tag=RHOA_v2_0563	RHOA.2	620806	621738	+	84.41568	87.186775
locus_tag=RHOA_v2_0564	RHOA.2	621740	622633	+	64.010956	76.310043
gene=ugpC;locus_tag=RHOA_v2_0565	RHOA.2	622648	623745	+	120.283562	142.460251
gene=hcxB;locus_tag=RHOA_v2_0566	RHOA.2	623766	624857	+	123.11187	128.907104
gene=pfkB;locus_tag=RHOA_v2_0567	RHOA.2	625015	625968	-	234.392395	257.986847
locus_tag=RHOA_v2_0568	RHOA.2	626049	626222	-	32.459496	29.573294
locus_tag=RHOA_v2_0569	RHOA.2	626440	627180	+	47.666733	49.467945
locus_tag=RHOA_v2_0570	RHOA.2	627370	628224	+	28.309608	29.342482
gene=trpB;locus_tag=RHOA_v2_0571	RHOA.2	628311	629678	+	180.318726	180.231827
gene=hss;locus_tag=RHOA_v2_0572	RHOA.2	630499	631899	+	51.160534	45.422733
locus_tag=RHOA_v2_0573	RHOA.2	631943	633490	-	11.840037	12.054048
locus_tag=RHOA_v2_0574	RHOA.2	633716	633781	-	2.123009	1.88074
locus_tag=RHOA_v2_0575	RHOA.2	633855	637235	+	5.262891	5.846168
locus_tag=RHOA_v2_0576	RHOA.2	637258	637824	-	9.223739	4.527145
locus_tag=RHOA_v2_0577	RHOA.2	637920	638105	-	6.342981	2.613475
locus_tag=RHOA_v2_0578	RHOA.2	638297	638704	+	29.696678	25.97971
locus_tag=RHOA_v2_tRNA5	RHOA.2	638768	638857	+	9.83505	10.247209
locus_tag=RHOA_v2_0579	RHOA.2	639078	640289	+	55.217525	46.495178
gene=rbsA;locus_tag=RHOA_v2_0580	RHOA.2	640433	641965	+	28.110613	25.906881
gene=rbsC;locus_tag=RHOA_v2_0581	RHOA.2	641981	643012	+	38.68338	33.596169
locus_tag=RHOA_v2_0582	RHOA.2	643107	644027	+	75.546417	57.51355
gene=scrK;locus_tag=RHOA_v2_0583	RHOA.2	644090	645064	+	32.787296	24.854864
gene=edd;locus_tag=RHOA_v2_0584	RHOA.2	645110	646933	+	32.72823	27.333096
gene=zwf;locus_tag=RHOA_v2_0585	RHOA.2	646999	648504	+	29.301662	24.470299
locus_tag=RHOA_v2_0586	RHOA.2	648602	649864	+	60.345764	61.509892
gene=gatB;locus_tag=RHOA_v2_0587	RHOA.2	649949	651400	-	142.211426	146.83197
gene=gatA;locus_tag=RHOA_v2_0588	RHOA.2	651405	652883	-	118.380974	109.38443
gene=gatC;locus_tag=RHOA_v2_0589	RHOA.2	652880	653167	-	115.579689	133.994568
locus_tag=RHOA_v2_0590	RHOA.2	653213	653683	+	89.025642	84.704567
gene=recA;locus_tag=RHOA_v2_0591	RHOA.2	653757	654800	-	351.765717	372.392548
locus_tag=RHOA_v2_0592	RHOA.2	655031	656164	-	16.996311	19.067972
locus_tag=RHOA_v2_0593	RHOA.2	656227	657294	-	3.04181	3.101784
locus_tag=RHOA_v2_0594	RHOA.2	657298	658065	-	1.806243	3.102408
gene=fliQ;locus_tag=RHOA_v2_0595	RHOA.2	658068	658337	-	2.579548	2.254348
gene=fliE;locus_tag=RHOA_v2_0596	RHOA.2	658600	658908	-	6.759258	5.953247
gene=flgC;locus_tag=RHOA_v2_0597	RHOA.2	658916	659323	-	4.919945	6.183609
locus_tag=RHOA_v2_0598	RHOA.2	659340	659717	-	2.369983	3.360249
gene=fliP;locus_tag=RHOA_v2_0599	RHOA.2	660204	660962	+	22.804071	23.316313
locus_tag=RHOA_v2_0600	RHOA.2	660969	661937	-	23.119209	22.90653
locus_tag=RHOA_v2_0601	RHOA.2	661947	662159	-	7.595517	5.263207
locus_tag=RHOA_v2_0602	RHOA.2	662178	662621	-	49.592781	51.165321
gene=speE;locus_tag=RHOA_v2_0603	RHOA.2	662644	663516	-	116.126656	115.311516
locus_tag=RHOA_v2_0604	RHOA.2	663664	664128	-	502.648163	489.577759
locus_tag=RHOA_v2_0605	RHOA.2	664300	667281	-	2.741393	1.793226
locus_tag=RHOA_v2_0606	RHOA.2	667281	667928	-	1.430248	1.714055
gene=cheY;locus_tag=RHOA_v2_0607	RHOA.2	667921	668307	-	2.465998	3.333143
locus_tag=RHOA_v2_0608	RHOA.2	668304	669110	-	0.525287	0.394373
locus_tag=RHOA_v2_0609	RHOA.2	669130	669579	-	0.821743	0
gene=fliM;locus_tag=RHOA_v2_0610	RHOA.2	669624	670676	-	0.099002	0.324976
locus_tag=RHOA_v2_0611	RHOA.2	670673	671227	-	0.198873	0.135102
locus_tag=RHOA_v2_0612	RHOA.2	670845	671327	+	0.251282	0.163335
locus_tag=RHOA_v2_0613	RHOA.2	671522	672259	+	0.847719	1.330055
gene=flgG;locus_tag=RHOA_v2_0614	RHOA.2	672274	673059	+	1.011433	0.776049
locus_tag=RHOA_v2_0615	RHOA.2	673068	674075	+	1.741419	1.721227
gene=flgH;locus_tag=RHOA_v2_0616	RHOA.2	674072	674815	+	4.614151	4.807152
locus_tag=RHOA_v2_0617	RHOA.2	674950	675213	-	88.328278	71.494148
locus_tag=RHOA_v2_0618	RHOA.2	675210	675338	-	122.674713	101.722237
locus_tag=RHOA_v2_0619	RHOA.2	675756	678257	+	3.630158	3.764472
locus_tag=RHOA_v2_0620	RHOA.2	678121	678321	+	1.987934	3.468415
locus_tag=RHOA_v2_0621	RHOA.2	678353	678745	+	724.245789	617.544067
gene=pdeM;locus_tag=RHOA_v2_0622	RHOA.2	678896	679552	+	72.449898	58.519268
gene=phrA;locus_tag=RHOA_v2_0623	RHOA.2	679644	681062	+	26.712193	25.639174
locus_tag=RHOA_v2_0624	RHOA.2	681059	681733	+	30.577625	32.251728
locus_tag=RHOA_v2_0625	RHOA.2	681769	682593	+	16.786798	16.133833
locus_tag=RHOA_v2_0626	RHOA.2	682744	683421	-	37.439068	38.19828
locus_tag=RHOA_v2_0627	RHOA.2	683535	684068	+	60.788029	57.758972
locus_tag=RHOA_v2_0628	RHOA.2	684074	685588	+	32.237129	33.457966
gene=gltA;locus_tag=RHOA_v2_0629	RHOA.2	686022	687332	+	332.966766	324.198914
locus_tag=RHOA_v2_0630	RHOA.2	687417	688292	-	63.983913	63.643032
locus_tag=RHOA_v2_0631	RHOA.2	688362	689063	+	61.579704	62.3773
locus_tag=RHOA_v2_0632	RHOA.2	689076	691679	-	15.433321	16.444944
gene=gno;locus_tag=RHOA_v2_0633	RHOA.2	691919	692674	+	35.546215	43.365864
locus_tag=RHOA_v2_0634	RHOA.2	692710	694176	-	15.842512	16.883261
locus_tag=RHOA_v2_0635	RHOA.2	694846	696465	+	152.861115	144.81076
gene=gudP;locus_tag=RHOA_v2_0636	RHOA.2	696552	697910	-	26.081425	25.701321
locus_tag=RHOA_v2_0637	RHOA.2	697937	698902	-	10.682817	7.375288
locus_tag=RHOA_v2_0638	RHOA.2	698989	700170	+	26.00597	24.037868
gene=cysK;locus_tag=RHOA_v2_0639	RHOA.2	700234	701217	-	255.368103	227.472778
locus_tag=RHOA_v2_0640	RHOA.2	701433	702005	+	166.827148	158.766022
locus_tag=RHOA_v2_0641	RHOA.2	702074	702955	+	159.007187	150.657684
locus_tag=RHOA_v2_0642	RHOA.2	703000	703410	-	48.453602	45.787506
locus_tag=RHOA_v2_0643	RHOA.2	703495	704511	+	52.750355	54.110836
locus_tag=RHOA_v2_0644	RHOA.2	704600	705667	-	23.170656	23.652018
locus_tag=RHOA_v2_0645	RHOA.2	705740	706687	-	22.155254	23.175135
locus_tag=RHOA_v2_0646	RHOA.2	706691	707680	-	41.603912	43.453648
locus_tag=RHOA_v2_0647	RHOA.2	708119	709438	+	17.832027	8.830412
locus_tag=RHOA_v2_0648	RHOA.2	709534	711114	+	1.82824	1.622974
locus_tag=RHOA_v2_0649	RHOA.2	711111	712208	+	1.928699	1.272211
locus_tag=RHOA_v2_0650	RHOA.2	712205	712975	+	1.388093	1.845492
gene=livF;locus_tag=RHOA_v2_0651	RHOA.2	712979	713674	+	3.170861	2.612751
locus_tag=RHOA_v2_0652	RHOA.2	713868	714641	-	34.068111	33.908249
locus_tag=RHOA_v2_0653	RHOA.2	714583	714702	+	14.322206	16.123308
gene=ureD;locus_tag=RHOA_v2_0654	RHOA.2	714832	715746	+	67.934631	76.794342
gene=ureA;locus_tag=RHOA_v2_0655	RHOA.2	715757	716059	+	148.855362	144.169006
gene=ureB;locus_tag=RHOA_v2_0656	RHOA.2	716139	716450	+	64.246521	65.725716
gene=ureC;locus_tag=RHOA_v2_0657	RHOA.2	716447	718156	+	72.395882	62.611828
locus_tag=RHOA_v2_miscRNA2	RHOA.2	716600	716885	-	59.56102	85.001198
gene=ureE;locus_tag=RHOA_v2_0658	RHOA.2	718219	718725	+	65.127716	57.776447
gene=ureF;locus_tag=RHOA_v2_0659	RHOA.2	718718	719374	+	67.284889	64.670776
gene=ureG;locus_tag=RHOA_v2_0660	RHOA.2	719388	720005	+	77.690521	74.677505
locus_tag=RHOA_v2_0661	RHOA.2	720083	720691	+	96.013542	87.851166
locus_tag=RHOA_v2_0662	RHOA.2	720722	721387	-	111.203346	97.331604
locus_tag=RHOA_v2_0663	RHOA.2	721434	721679	+	4.111459	4.993328
locus_tag=RHOA_v2_0664	RHOA.2	721658	724045	-	9.784639	8.528216
locus_tag=RHOA_v2_0665	RHOA.2	724340	724423	-	6.784988	6.979693
locus_tag=RHOA_v2_0666	RHOA.2	724630	724995	+	138.219055	145.675873
locus_tag=RHOA_v2_0667	RHOA.2	724996	726696	-	163.283203	167.660553
locus_tag=RHOA_v2_0668	RHOA.2	726811	728634	+	91.691177	99.467445
locus_tag=RHOA_v2_0669	RHOA.2	728634	729998	+	133.666138	128.253922
locus_tag=RHOA_v2_0670	RHOA.2	730153	730680	-	30.27042	26.063238
locus_tag=RHOA_v2_0671	RHOA.2	730685	731251	-	17.276819	15.061569
locus_tag=RHOA_v2_0672	RHOA.2	731358	732581	-	15.735489	13.64795
gene=dppF;locus_tag=RHOA_v2_0673	RHOA.2	732655	733737	-	25.478289	26.544512
gene=dppD;locus_tag=RHOA_v2_0674	RHOA.2	733734	734717	-	36.104313	38.443394
locus_tag=RHOA_v2_0675	RHOA.2	734837	735319	+	131.020676	122.66555
locus_tag=RHOA_v2_0676	RHOA.2	735419	736114	-	287.772644	299.350677
locus_tag=RHOA_v2_0677	RHOA.2	736394	737140	-	103.177597	112.045837
gene=norM;locus_tag=RHOA_v2_0678	RHOA.2	737148	738503	-	93.237602	90.080612
locus_tag=RHOA_v2_0679	RHOA.2	738586	739281	-	47.83696	50.130577
locus_tag=RHOA_v2_0680	RHOA.2	739541	740215	+	74.467773	67.633896
locus_tag=RHOA_v2_0681	RHOA.2	740304	740750	-	96.81311	107.795609
locus_tag=RHOA_v2_0682	RHOA.2	740886	741686	-	12.051904	12.609211
gene=hemB;locus_tag=RHOA_v2_0683	RHOA.2	741770	742774	+	138.408707	141.963425
locus_tag=RHOA_v2_0684	RHOA.2	743010	743837	-	139.671219	136.403351
gene=hflX;locus_tag=RHOA_v2_0685	RHOA.2	743837	745114	-	208.840958	205.278702
gene=hfq;locus_tag=RHOA_v2_0686	RHOA.2	745134	745460	-	654.102539	627.178711
locus_tag=RHOA_v2_0687	RHOA.2	745730	745954	-	5.416364	4.906169
locus_tag=RHOA_v2_0688	RHOA.2	746072	747823	+	7.327996	7.825562
gene=meh;locus_tag=RHOA_v2_0689	RHOA.2	747912	748757	+	13.157567	17.276569
locus_tag=RHOA_v2_0690	RHOA.2	748859	750556	+	24.865358	24.792027
locus_tag=RHOA_v2_0691	RHOA.2	750611	752437	-	24.092051	18.865906
locus_tag=RHOA_v2_0692	RHOA.2	752572	753345	-	58.975365	46.514057
locus_tag=RHOA_v2_0693	RHOA.2	753332	753457	+	23.284513	14.678111
gene=ntrX;locus_tag=RHOA_v2_0694	RHOA.2	754091	755488	-	103.081383	115.110039
locus_tag=RHOA_v2_0695	RHOA.2	755498	757729	-	76.530594	78.092949
gene=glnG;locus_tag=RHOA_v2_0696	RHOA.2	757759	759246	-	124.004379	126.948181
locus_tag=RHOA_v2_0697	RHOA.2	759454	760596	-	135.226227	147.668762
gene=dus;locus_tag=RHOA_v2_0698	RHOA.2	760593	761651	-	198.090576	181.70488
locus_tag=RHOA_v2_0699	RHOA.2	761664	761936	-	2.344693	2.477411
gene=ispDF;locus_tag=RHOA_v2_0700	RHOA.2	761977	763116	+	33.318489	39.285191
locus_tag=RHOA_v2_0701	RHOA.2	763128	763535	-	73.89399	67.561752
gene=ubiM;locus_tag=RHOA_v2_0702	RHOA.2	763532	764722	-	46.237953	58.397453
locus_tag=RHOA_v2_0703	RHOA.2	764831	766654	-	4.555696	5.459651
gene=cutA;locus_tag=RHOA_v2_0704	RHOA.2	766651	766989	-	3.74062	4.036992
locus_tag=RHOA_v2_0705	RHOA.2	766744	767304	+	0	0
gene=dmdC;locus_tag=RHOA_v2_0706	RHOA.2	767410	769008	+	12.460093	15.09282
locus_tag=RHOA_v2_0707	RHOA.2	769052	769384	+	0	0
locus_tag=RHOA_v2_0708	RHOA.2	769330	771423	-	35.240376	34.188011
locus_tag=RHOA_v2_0709	RHOA.2	771781	772056	+	0	0
locus_tag=RHOA_v2_0710	RHOA.2	772458	773006	+	0	0
gene=ndvA;locus_tag=RHOA_v2_0711	RHOA.2	773073	774854	-	5.800143	5.185288
gene=gdx;locus_tag=RHOA_v2_0712	RHOA.2	775054	775374	+	3.777929	4.145006
locus_tag=RHOA_v2_0713	RHOA.2	775580	776125	+	0	0
locus_tag=RHOA_v2_0714	RHOA.2	776318	776533	-	17.939943	21.867605
locus_tag=RHOA_v2_0715	RHOA.2	776740	776802	+	0	0
locus_tag=RHOA_v2_tRNA6	RHOA.2	777031	777107	-	20.383024	22.835716
locus_tag=RHOA_v2_0716	RHOA.2	777233	777811	-	19.120064	28.583885
gene=ihfA;locus_tag=RHOA_v2_0717	RHOA.2	777808	778125	-	44.708206	61.33654
gene=fabH;locus_tag=RHOA_v2_0718	RHOA.2	778223	779269	-	54.549526	74.735458
gene=plsX;locus_tag=RHOA_v2_0719	RHOA.2	779220	780356	-	110.826546	141.845856
gene=rpmF;locus_tag=RHOA_v2_0720	RHOA.2	780433	780636	-	158.496185	232.056732
locus_tag=RHOA_v2_0721	RHOA.2	780788	781288	-	12.416667	17.024445
locus_tag=RHOA_v2_0722	RHOA.2	781285	781863	-	13.869747	17.364107
locus_tag=RHOA_v2_0723	RHOA.2	782026	782547	+	0	0
gene=thiL;locus_tag=RHOA_v2_0724	RHOA.2	782560	783498	-	36.166283	33.175926
gene=nusB;locus_tag=RHOA_v2_0725	RHOA.2	783751	784263	-	63.170139	82.891403
gene=ribH;locus_tag=RHOA_v2_0726	RHOA.2	784264	784746	-	42.491703	53.778393
gene=ribB;locus_tag=RHOA_v2_0727	RHOA.2	784754	785878	-	36.786797	49.548485
gene=ribE;locus_tag=RHOA_v2_0728	RHOA.2	785875	786474	-	32.191753	40.371037
gene=ribD;locus_tag=RHOA_v2_0729	RHOA.2	786477	787571	-	30.905598	37.482151
gene=nrdR;locus_tag=RHOA_v2_0730	RHOA.2	787580	788035	-	71.839439	90.575363
gene=glyA;locus_tag=RHOA_v2_0731	RHOA.2	788169	789458	-	39.295994	48.421082
gene=rpiB;locus_tag=RHOA_v2_0732	RHOA.2	789472	789921	-	67.563095	89.546333
locus_tag=RHOA_v2_0733	RHOA.2	790060	790974	+	0	0
locus_tag=RHOA_v2_0734	RHOA.2	791207	791632	-	30.557056	30.938446
gene=emrB;locus_tag=RHOA_v2_0735	RHOA.2	791827	793353	-	11.492865	14.080443
locus_tag=RHOA_v2_0736	RHOA.2	793357	794541	-	46.821533	56.376446
locus_tag=RHOA_v2_0737	RHOA.2	794677	795306	+	26.515579	0
gene=emrE;locus_tag=RHOA_v2_0738	RHOA.2	795339	795668	+	46.588982	45.407951
gene=ltaA;locus_tag=RHOA_v2_0739	RHOA.2	795686	796750	-	26.839048	30.609045
locus_tag=RHOA_v2_0740	RHOA.2	796827	797246	-	6.139313	6.752922
locus_tag=RHOA_v2_0741	RHOA.2	796842	797447	+	0	0
gene=fixR;locus_tag=RHOA_v2_0742	RHOA.2	797333	798157	+	35.636639	48.989098
locus_tag=RHOA_v2_0743	RHOA.2	798109	798819	-	41.111561	42.386822
locus_tag=RHOA_v2_0744	RHOA.2	798837	800897	-	5.637654	8.915815
locus_tag=RHOA_v2_0745	RHOA.2	801232	802314	+	2.772274	1.782431
locus_tag=RHOA_v2_0746	RHOA.2	802320	803114	+	1.708265	1.064669
locus_tag=RHOA_v2_0747	RHOA.2	803111	803884	+	0.392514	1.026861
locus_tag=RHOA_v2_0748	RHOA.2	803881	804801	+	1.041058	0.708415
locus_tag=RHOA_v2_0749	RHOA.2	804846	805871	+	1.42228	1.500507
locus_tag=RHOA_v2_0750	RHOA.2	805868	806821	+	1.022139	0.596821
locus_tag=RHOA_v2_0751	RHOA.2	806818	807615	+	1.891109	2.057371
locus_tag=RHOA_v2_0752	RHOA.2	807669	808520	+	2.219018	1.555622
locus_tag=RHOA_v2_0753	RHOA.2	808517	809113	-	4.442345	6.228467
locus_tag=RHOA_v2_0754	RHOA.2	809092	810180	-	13.040915	12.309306
locus_tag=RHOA_v2_0755	RHOA.2	810353	811408	-	40.685352	43.511341
locus_tag=RHOA_v2_0756	RHOA.2	811418	813265	-	45.947807	48.645004
locus_tag=RHOA_v2_0757	RHOA.2	813262	815055	-	62.234173	61.157619
locus_tag=RHOA_v2_0758	RHOA.2	815183	816037	+	9.822777	7.632144
gene=ydfG;locus_tag=RHOA_v2_0759	RHOA.2	816138	816893	+	150.639282	144.406342
locus_tag=RHOA_v2_0760	RHOA.2	816895	817788	+	103.838425	98.83812
gene=clpA;locus_tag=RHOA_v2_0761	RHOA.2	817955	820300	-	294.854614	305.402588
locus_tag=RHOA_v2_0762	RHOA.2	820610	821038	-	168.385605	168.772247
locus_tag=RHOA_v2_0763	RHOA.2	821375	821974	-	73.756355	56.940971
locus_tag=RHOA_v2_0764	RHOA.2	822180	822632	-	179.445435	184.687363
locus_tag=RHOA_v2_0765	RHOA.2	822324	823532	+	135.607513	150.636841
locus_tag=RHOA_v2_0766	RHOA.2	823639	824175	+	40.002136	37.464142
gene=alaS;locus_tag=RHOA_v2_0767	RHOA.2	824396	827032	+	182.276688	175.930267
locus_tag=RHOA_v2_0768	RHOA.2	827231	828127	+	68.473457	63.739334
locus_tag=RHOA_v2_0769	RHOA.2	828124	828696	+	49.574223	45.58588
gene=ybaK;locus_tag=RHOA_v2_0770	RHOA.2	828717	829202	-	70.81543	62.74284
locus_tag=RHOA_v2_0771	RHOA.2	829246	829608	-	35.43903	38.508045
gene=uxaC;locus_tag=RHOA_v2_0772	RHOA.2	830185	831585	+	19.610394	24.991753
locus_tag=RHOA_v2_0773	RHOA.2	831673	832623	+	54.814999	57.307949
locus_tag=RHOA_v2_0774	RHOA.2	832668	832871	+	0	0
locus_tag=RHOA_v2_0775	RHOA.2	832757	833317	+	0	0
locus_tag=RHOA_v2_0776	RHOA.2	833308	834588	+	27.984915	27.936502
locus_tag=RHOA_v2_0777	RHOA.2	834724	836232	+	10.458147	10.930794
gene=uxaB;locus_tag=RHOA_v2_0778	RHOA.2	836308	837810	-	47.75742	49.13258
locus_tag=RHOA_v2_0779	RHOA.2	837837	839129	-	34.124958	40.286671
gene=pflA;locus_tag=RHOA_v2_0780	RHOA.2	839304	840086	-	75.414032	87.321693
gene=pflB;locus_tag=RHOA_v2_0781	RHOA.2	840150	842408	-	183.878082	204.149155
gene=kdgK;locus_tag=RHOA_v2_0782	RHOA.2	842501	843508	-	148.181595	151.8806
gene=kdgR;locus_tag=RHOA_v2_0783	RHOA.2	843715	844803	-	28.335316	27.207113
locus_tag=RHOA_v2_0784	RHOA.2	845254	846222	-	3.0379	2.17582
locus_tag=RHOA_v2_0785	RHOA.2	846930	848759	+	5.219747	4.943341
locus_tag=RHOA_v2_0786	RHOA.2	848823	849824	-	6.447786	3.448414
locus_tag=RHOA_v2_0787	RHOA.2	849906	850013	+	2.345217	2.828777
locus_tag=RHOA_v2_0788	RHOA.2	850014	850088	-	2.88899	3.181724
gene=gpmM;locus_tag=RHOA_v2_0789	RHOA.2	850175	851698	+	125.860275	125.265907
locus_tag=RHOA_v2_0790	RHOA.2	851793	853028	+	54.927544	52.429253
locus_tag=RHOA_v2_0791	RHOA.2	853151	854530	+	257.428589	261.781311
locus_tag=RHOA_v2_0792	RHOA.2	854772	855890	+	71.903366	74.099709
gene=rppH;locus_tag=RHOA_v2_0793	RHOA.2	855887	856393	+	86.098778	91.499199
locus_tag=RHOA_v2_0794	RHOA.2	856507	856698	+	54.84742	54.955597
gene=mtnP;locus_tag=RHOA_v2_0795	RHOA.2	857068	857955	-	123.392319	126.664337
gene=petC;locus_tag=RHOA_v2_0796	RHOA.2	858157	858927	-	998.638123	963.619934
gene=petB;locus_tag=RHOA_v2_0797	RHOA.2	858927	860192	-	564.712158	575.947693
gene=petA;locus_tag=RHOA_v2_0798	RHOA.2	860220	860780	-	728.112305	719.25061
locus_tag=RHOA_v2_0799	RHOA.2	860728	861798	-	36.818089	52.540924
gene=hemF;locus_tag=RHOA_v2_0800	RHOA.2	860995	861885	+	13.890445	11.16937
locus_tag=RHOA_v2_0801	RHOA.2	861995	862099	+	6.362834	7.702785
locus_tag=RHOA_v2_0802	RHOA.2	862096	863004	-	70.988571	70.18203
locus_tag=RHOA_v2_0803	RHOA.2	863041	863856	-	51.775166	54.188702
locus_tag=RHOA_v2_0804	RHOA.2	863871	864863	-	34.089302	35.701324
locus_tag=RHOA_v2_0805	RHOA.2	865103	866092	+	48.730904	45.472122
locus_tag=RHOA_v2_0806	RHOA.2	866103	866978	-	28.300829	29.065355
locus_tag=RHOA_v2_tRNA7	RHOA.2	867018	867092	+	39.67215	41.77877
locus_tag=RHOA_v2_0807	RHOA.2	867347	867946	+	124.966293	155.107513
gene=yhbU;locus_tag=RHOA_v2_0808	RHOA.2	867943	868986	+	181.689575	185.800034
gene=ubiV;locus_tag=RHOA_v2_0809	RHOA.2	868983	869900	+	188.291748	194.581009
locus_tag=RHOA_v2_0810	RHOA.2	870065	871336	-	152.634354	153.508453
locus_tag=RHOA_v2_0811	RHOA.2	871357	871536	-	254.448196	254.293579
locus_tag=RHOA_v2_0812	RHOA.2	871585	872565	-	468.872131	501.774963
locus_tag=RHOA_v2_0813	RHOA.2	872611	875625	-	50.457561	50.661472
locus_tag=RHOA_v2_0814	RHOA.2	875646	877445	-	128.738556	135.296692
locus_tag=RHOA_v2_0815	RHOA.2	877487	878890	-	125.523468	124.679268
locus_tag=RHOA_v2_0816	RHOA.2	878904	881156	-	202.274078	193.801651
locus_tag=RHOA_v2_0817	RHOA.2	881168	881287	+	360.887665	346.005951
locus_tag=RHOA_v2_0818	RHOA.2	881592	882773	+	149.083191	143.444977
gene=pat;locus_tag=RHOA_v2_0819	RHOA.2	882796	883317	+	167.287216	177.702972
locus_tag=RHOA_v2_0820	RHOA.2	883339	883713	-	169.246796	178.988449
locus_tag=RHOA_v2_0821	RHOA.2	883739	884932	-	124.578285	125.536148
gene=aroH;locus_tag=RHOA_v2_0822	RHOA.2	884948	886333	-	113.571884	114.228745
gene=gor;locus_tag=RHOA_v2_0823	RHOA.2	886613	888052	-	95.703697	100.458397
gene=gabD;locus_tag=RHOA_v2_0824	RHOA.2	888115	889593	-	73.054695	77.145088
locus_tag=RHOA_v2_0825	RHOA.2	889711	889881	+	40.241184	34.604267
gene=B;locus_tag=RHOA_v2_0826	RHOA.2	890205	890342	+	7182.65332	6757.885742
gene=A;locus_tag=RHOA_v2_0827	RHOA.2	890356	890535	+	1890.119629	1664.891113
locus_tag=RHOA_v2_0828	RHOA.2	890544	890789	-	23.963669	17.424713
locus_tag=RHOA_v2_0829	RHOA.2	890851	891612	+	24.866283	22.122473
gene=glmS;locus_tag=RHOA_v2_0830	RHOA.2	891652	893475	-	122.548615	130.66153
gene=glmU;locus_tag=RHOA_v2_0831	RHOA.2	893496	894818	-	142.417816	134.686691
gene=cbbZ;locus_tag=RHOA_v2_0832	RHOA.2	894941	895600	+	45.556156	43.368217
locus_tag=RHOA_v2_0833	RHOA.2	895763	896794	-	43.251446	39.480556
gene=gpuA;locus_tag=RHOA_v2_0834	RHOA.2	896920	897801	+	62.580997	74.684616
locus_tag=RHOA_v2_0835	RHOA.2	898192	899385	+	55.900002	52.211937
locus_tag=RHOA_v2_0836	RHOA.2	899503	900249	+	59.084778	54.941948
locus_tag=RHOA_v2_0837	RHOA.2	900290	901171	-	57.502544	36.50499
locus_tag=RHOA_v2_0838	RHOA.2	900614	901600	+	53.487144	67.966087
locus_tag=RHOA_v2_0839	RHOA.2	901991	902461	+	7.486219	6.27034
locus_tag=RHOA_v2_0840	RHOA.2	903030	903170	+	3.811559	4.115666
locus_tag=RHOA_v2_0841	RHOA.2	903210	903338	+	2.800809	3.972011
locus_tag=RHOA_v2_0842	RHOA.2	903354	903827	+	22.286989	23.359196
locus_tag=RHOA_v2_0843	RHOA.2	903824	904264	+	20.05521	22.858622
locus_tag=RHOA_v2_0844	RHOA.2	904367	904732	-	83.897102	75.312614
locus_tag=RHOA_v2_tRNA8	RHOA.2	904822	904897	-	232.59967	197.742645
gene=livH;locus_tag=RHOA_v2_0845	RHOA.2	905099	906013	+	178.156799	180.286682
gene=livM;locus_tag=RHOA_v2_0846	RHOA.2	906017	907300	+	213.742081	217.637955
gene=livG;locus_tag=RHOA_v2_0847	RHOA.2	907312	908184	+	151.444427	159.309372
gene=livF;locus_tag=RHOA_v2_0848	RHOA.2	908181	908900	+	150.713028	167.308746
gene=livK;locus_tag=RHOA_v2_0849	RHOA.2	909137	910258	+	275.294037	283.965332
locus_tag=RHOA_v2_0850	RHOA.2	910347	911582	-	26.70343	32.359047
locus_tag=RHOA_v2_0851	RHOA.2	911682	912659	+	47.141628	35.931103
gene=feoB;locus_tag=RHOA_v2_0852	RHOA.2	912605	914494	-	108.296844	114.528603
locus_tag=RHOA_v2_0853	RHOA.2	914491	914817	-	230.482971	257.648743
gene=fsr;locus_tag=RHOA_v2_0854	RHOA.2	915040	916254	+	73.136047	69.321808
gene=htrA;locus_tag=RHOA_v2_0855	RHOA.2	916516	918057	-	512.81842	546.838074
locus_tag=RHOA_v2_0856	RHOA.2	918134	919027	-	547.842712	594.885132
locus_tag=RHOA_v2_0857	RHOA.2	919024	920283	-	710.550903	771.829102
gene=mrp;locus_tag=RHOA_v2_0858	RHOA.2	920383	921543	+	137.854599	149.271942
locus_tag=RHOA_v2_0859	RHOA.2	921656	923152	-	22.741678	21.352274
locus_tag=RHOA_v2_0860	RHOA.2	923335	923559	-	0	0
locus_tag=RHOA_v2_0861	RHOA.2	923505	923687	-	0	0
gene=thyX;locus_tag=RHOA_v2_0862	RHOA.2	923720	924658	-	95.41275	103.323357
locus_tag=RHOA_v2_0863	RHOA.2	925060	926094	-	26.669044	25.660404
locus_tag=RHOA_v2_0864	RHOA.2	926087	926494	-	19.98406	15.776615
locus_tag=RHOA_v2_0865	RHOA.2	926667	927206	+	138.186417	162.243149
gene=fumA;locus_tag=RHOA_v2_0866	RHOA.2	927223	928869	+	168.602249	171.170624
locus_tag=RHOA_v2_0867	RHOA.2	928966	929367	+	187.347366	176.702728
locus_tag=RHOA_v2_0868	RHOA.2	929473	930039	+	60.602085	57.854904
gene=queA;locus_tag=RHOA_v2_0869	RHOA.2	930039	931070	+	105.035583	96.091629
gene=tgt;locus_tag=RHOA_v2_0870	RHOA.2	931067	932188	+	76.467133	71.94725
gene=queF;locus_tag=RHOA_v2_0871	RHOA.2	932185	932646	+	94.877861	84.496658
gene=queG;locus_tag=RHOA_v2_0872	RHOA.2	932633	933700	+	32.968605	29.760952
gene=fumC;locus_tag=RHOA_v2_0873	RHOA.2	933697	935100	+	17.694904	15.070362
locus_tag=RHOA_v2_0874	RHOA.2	935100	935315	+	11.965379	10.108867
locus_tag=RHOA_v2_0875	RHOA.2	935793	936743	+	40.267296	40.562801
locus_tag=RHOA_v2_0876	RHOA.2	936868	939780	-	51.518456	48.053963
locus_tag=RHOA_v2_0877	RHOA.2	939780	943382	-	42.581619	41.866734
locus_tag=RHOA_v2_0878	RHOA.2	943541	944332	+	118.07061	112.982552
locus_tag=RHOA_v2_0879	RHOA.2	944329	945057	+	116.436333	116.396843
locus_tag=RHOA_v2_miscRNA3	RHOA.2	945143	945541	+	23600.48047	18934.04102
gene=mraZ;locus_tag=RHOA_v2_0880	RHOA.2	945882	946337	+	527.481323	487.566254
gene=rsmH;locus_tag=RHOA_v2_0881	RHOA.2	946334	947284	+	191.525024	183.144073
locus_tag=RHOA_v2_0882	RHOA.2	947281	948252	+	140.814941	138.992264
locus_tag=RHOA_v2_0883	RHOA.2	948249	950249	+	131.33989	130.88208
gene=murE;locus_tag=RHOA_v2_0884	RHOA.2	950254	951741	+	131.470963	132.309784
gene=murF;locus_tag=RHOA_v2_0885	RHOA.2	951742	953121	+	128.125046	126.115746
gene=mraY;locus_tag=RHOA_v2_0886	RHOA.2	953121	954209	+	134.897217	137.117661
gene=murD;locus_tag=RHOA_v2_0887	RHOA.2	954206	955573	+	162.359146	166.667557
gene=ftsW;locus_tag=RHOA_v2_0888	RHOA.2	955570	956694	+	121.528229	126.959831
gene=murG;locus_tag=RHOA_v2_0889	RHOA.2	956691	957806	+	113.378784	104.776955
gene=murC;locus_tag=RHOA_v2_0890	RHOA.2	957803	959236	+	156.948166	163.988785
gene=murB;locus_tag=RHOA_v2_0891	RHOA.2	959233	960192	+	152.427002	149.423431
gene=ddl;locus_tag=RHOA_v2_0892	RHOA.2	960189	961106	+	192.002014	198.559723
gene=ftsQ;locus_tag=RHOA_v2_0893	RHOA.2	961094	961981	+	211.535477	227.126541
gene=ftsA;locus_tag=RHOA_v2_0894	RHOA.2	962007	963308	+	230.813522	252.040421
gene=ftsZ;locus_tag=RHOA_v2_0895	RHOA.2	963367	964950	+	436.059784	445.108734
gene=lpxC;locus_tag=RHOA_v2_0896	RHOA.2	965251	966240	+	1159.109741	1165.385376
gene=bamD;locus_tag=RHOA_v2_0897	RHOA.2	966309	967211	+	392.718628	394.811462
locus_tag=RHOA_v2_0898	RHOA.2	967230	968921	+	184.612076	169.676651
locus_tag=RHOA_v2_0899	RHOA.2	968947	970215	-	45.079784	43.087765
locus_tag=RHOA_v2_0900	RHOA.2	970239	970412	+	64.02739	56.57571
gene=ligA;locus_tag=RHOA_v2_0901	RHOA.2	970419	972590	+	42.973923	44.187641
locus_tag=RHOA_v2_0902	RHOA.2	972725	973447	+	111.99971	114.528847
locus_tag=RHOA_v2_0903	RHOA.2	973682	975448	-	46.650421	43.719231
locus_tag=RHOA_v2_0904	RHOA.2	975661	975990	+	735.003784	750.211975
gene=prmA;locus_tag=RHOA_v2_0905	RHOA.2	976100	977059	-	88.098152	93.087776
gene=uvrD;locus_tag=RHOA_v2_0906	RHOA.2	977056	979242	-	63.956432	68.510788
gene=metF;locus_tag=RHOA_v2_0907	RHOA.2	979283	980218	-	43.143749	47.826115
locus_tag=RHOA_v2_0908	RHOA.2	980483	981268	+	119.413864	20.552921
locus_tag=RHOA_v2_0909	RHOA.2	981300	981911	+	200.652008	0
locus_tag=RHOA_v2_0910	RHOA.2	981917	982804	+	95.809532	0
locus_tag=RHOA_v2_0911	RHOA.2	982695	983204	-	57.375721	30.05636
locus_tag=RHOA_v2_0912	RHOA.2	983267	984736	-	17.964859	6.248841
locus_tag=RHOA_v2_0913	RHOA.2	984882	985139	-	176.687012	24.229
locus_tag=RHOA_v2_0914	RHOA.2	985314	985730	-	33.743488	12.928566
locus_tag=RHOA_v2_0915	RHOA.2	985727	986236	-	25.183107	17.030102
locus_tag=RHOA_v2_0916	RHOA.2	985877	986437	+	85.400505	0
gene=ettA;locus_tag=RHOA_v2_0917	RHOA.2	986434	988113	-	236.046967	89.143379
locus_tag=RHOA_v2_tRNA9	RHOA.2	988218	988291	-	43.486423	8.172573
gene=ttuB;locus_tag=RHOA_v2_0918	RHOA.2	988513	989850	+	20.190052	8.357839
gene=hppA;locus_tag=RHOA_v2_0919	RHOA.2	990045	992138	+	686.83429	272.704285
gene=fixX;locus_tag=RHOA_v2_0920	RHOA.2	992225	992551	-	16.719397	17.37472
gene=fixC;locus_tag=RHOA_v2_0921	RHOA.2	992542	993846	-	4.938617	4.792809
gene=fixB;locus_tag=RHOA_v2_0922	RHOA.2	993858	994955	-	2.671431	2.585929
gene=fixA;locus_tag=RHOA_v2_0923	RHOA.2	994970	995824	-	2.168481	1.769856
gene=nifW;locus_tag=RHOA_v2_0924	RHOA.2	995943	996275	-	1.689903	2.867199
gene=iscS;locus_tag=RHOA_v2_0925	RHOA.2	996283	997491	-	3.142133	2.700863
gene=nifU;locus_tag=RHOA_v2_0926	RHOA.2	997502	998419	-	0.703666	1.049134
gene=iscA;locus_tag=RHOA_v2_0927	RHOA.2	998432	998752	-	0.623993	0.609631
locus_tag=RHOA_v2_0928	RHOA.2	998901	999518	-	0.891934	1.680956
gene=fdxB;locus_tag=RHOA_v2_0929	RHOA.2	999544	999831	-	3.504251	2.813718
locus_tag=RHOA_v2_0930	RHOA.2	999839	1000039	-	1.338938	0.599431
locus_tag=RHOA_v2_0931	RHOA.2	1000069	1000527	-	1.901994	0.966643
gene=nifX;locus_tag=RHOA_v2_0932	RHOA.2	1000530	1001021	-	1.323769	1.333059
gene=nifN;locus_tag=RHOA_v2_0933	RHOA.2	1000993	1002393	-	1.664332	1.63226
gene=nifE;locus_tag=RHOA_v2_0934	RHOA.2	1002403	1003845	-	1.372122	1.235318
gene=nifK;locus_tag=RHOA_v2_0935	RHOA.2	1003900	1005435	-	1.492655	1.224733
gene=nifD;locus_tag=RHOA_v2_0936	RHOA.2	1005464	1006957	-	0.795197	1.014786
gene=nifH;locus_tag=RHOA_v2_0937	RHOA.2	1007025	1007921	-	0.305195	0
locus_tag=RHOA_v2_0938	RHOA.2	1008285	1009115	-	18.936848	0
gene=fixU;locus_tag=RHOA_v2_0939	RHOA.2	1009120	1009335	-	8.100618	52.828434
gene=nifZ;locus_tag=RHOA_v2_0940	RHOA.2	1009332	1009610	-	4.20948	37.549583
gene=fer;locus_tag=RHOA_v2_0941	RHOA.2	1009648	1009842	-	14.810082	82.228104
gene=nifB;locus_tag=RHOA_v2_0942	RHOA.2	1009877	1011337	-	0.90836	3.819709
gene=nifA;locus_tag=RHOA_v2_0943	RHOA.2	1011602	1013305	-	12.226987	42.784485
locus_tag=RHOA_v2_0944	RHOA.2	1013593	1014474	+	6.151397	12.161391
locus_tag=RHOA_v2_0945	RHOA.2	1014552	1015124	-	34.976261	82.553658
gene=nifV;locus_tag=RHOA_v2_0946	RHOA.2	1015192	1016334	-	3.121235	3.318536
locus_tag=RHOA_v2_0947	RHOA.2	1016518	1016613	+	2.006104	1.859547
locus_tag=RHOA_v2_0948	RHOA.2	1016748	1017470	+	22.445419	23.718922
gene=cowN;locus_tag=RHOA_v2_0949	RHOA.2	1017502	1017777	+	86.007484	74.678902
locus_tag=RHOA_v2_0950	RHOA.2	1017799	1018236	-	72.494385	63.919659
locus_tag=RHOA_v2_0951	RHOA.2	1018236	1018727	-	100.698395	109.410851
locus_tag=RHOA_v2_0952	RHOA.2	1018826	1019974	+	33.209511	37.288052
gene=rsmI;locus_tag=RHOA_v2_0953	RHOA.2	1020132	1021055	-	73.396332	80.367996
locus_tag=RHOA_v2_0954	RHOA.2	1021151	1022308	+	66.99057	60.285084
locus_tag=RHOA_v2_0955	RHOA.2	1022321	1023682	+	45.881973	44.298122
locus_tag=RHOA_v2_0956	RHOA.2	1023956	1025662	+	26.710314	22.014059
locus_tag=RHOA_v2_0957	RHOA.2	1025694	1025900	-	23.736279	28.232876
gene=pepN;locus_tag=RHOA_v2_0958	RHOA.2	1026212	1028845	+	40.435616	44.287014
locus_tag=RHOA_v2_0959	RHOA.2	1028967	1029635	+	11.282649	10.942422
locus_tag=RHOA_v2_0960	RHOA.2	1030201	1030461	+	103.554268	107.450333
locus_tag=RHOA_v2_0961	RHOA.2	1030597	1031256	+	62.526356	61.231312
locus_tag=RHOA_v2_0962	RHOA.2	1031258	1032541	-	92.643539	85.891426
locus_tag=RHOA_v2_0963	RHOA.2	1032685	1033641	-	107.598045	111.97509
gene=dadA;locus_tag=RHOA_v2_0964	RHOA.2	1033750	1035012	-	108.734001	110.307518
gene=purH;locus_tag=RHOA_v2_0965	RHOA.2	1035086	1036660	-	90.685341	92.384987
locus_tag=RHOA_v2_0966	RHOA.2	1036699	1037799	-	88.336197	91.414085
locus_tag=RHOA_v2_0967	RHOA.2	1037891	1039477	-	160.575195	149.04126
locus_tag=RHOA_v2_0968	RHOA.2	1039474	1039647	-	125.127838	96.642761
locus_tag=RHOA_v2_0969	RHOA.2	1039590	1040828	-	55.531307	64.551582
locus_tag=RHOA_v2_0970	RHOA.2	1041006	1042067	+	218.163376	231.638412
locus_tag=RHOA_v2_0971	RHOA.2	1042072	1043736	+	96.180313	105.620079
gene=fbpC;locus_tag=RHOA_v2_0972	RHOA.2	1043750	1044820	+	87.452438	95.52684
gene=pip;locus_tag=RHOA_v2_0973	RHOA.2	1044958	1045908	-	120.304962	130.630737
locus_tag=RHOA_v2_0974	RHOA.2	1046024	1046398	+	130.961136	139.957718
locus_tag=RHOA_v2_0975	RHOA.2	1046395	1047294	+	126.907822	127.399353
gene=wbpE;locus_tag=RHOA_v2_0976	RHOA.2	1047297	1048433	-	92.863541	88.191055
locus_tag=RHOA_v2_0977	RHOA.2	1048530	1050434	-	136.401688	143.004913
locus_tag=RHOA_v2_0978	RHOA.2	1050529	1051584	+	53.937019	46.22723
locus_tag=RHOA_v2_0979	RHOA.2	1051632	1052243	+	110.32576	104.077675
locus_tag=RHOA_v2_0980	RHOA.2	1052478	1052582	-	57.544544	45.336716
locus_tag=RHOA_v2_0981	RHOA.2	1052599	1053015	+	128.623993	110.806053
locus_tag=RHOA_v2_0982	RHOA.2	1053039	1053434	-	521.745361	424.628723
locus_tag=RHOA_v2_0983	RHOA.2	1053604	1055016	-	322.29187	307.043518
gene=htpG;locus_tag=RHOA_v2_0984	RHOA.2	1055228	1057075	-	97.766739	104.160011
locus_tag=RHOA_v2_0985	RHOA.2	1057257	1059776	+	72.888	75.829613
locus_tag=RHOA_v2_0986	RHOA.2	1059776	1060177	+	59.931465	68.70118
locus_tag=RHOA_v2_0987	RHOA.2	1060174	1060506	+	818.67041	830.819092
locus_tag=RHOA_v2_0988	RHOA.2	1060896	1061705	+	100.149948	97.476669
locus_tag=RHOA_v2_0989	RHOA.2	1061773	1062549	-	2242.05542	2213.092529
locus_tag=RHOA_v2_0990	RHOA.2	1062643	1065132	-	31.635742	32.630322
gene=ybbA;locus_tag=RHOA_v2_0991	RHOA.2	1065233	1065952	-	25.939886	25.058172
locus_tag=RHOA_v2_0992	RHOA.2	1065993	1066601	+	35.60358	44.755836
locus_tag=RHOA_v2_0993	RHOA.2	1066736	1067269	+	162.342361	156.97168
gene=cobB;locus_tag=RHOA_v2_0994	RHOA.2	1067256	1067972	+	95.913284	82.744606
locus_tag=RHOA_v2_0995	RHOA.2	1068160	1068387	-	119.230034	94.009727
locus_tag=RHOA_v2_0996	RHOA.2	1068405	1069310	+	103.876953	94.651772
locus_tag=RHOA_v2_0997	RHOA.2	1069307	1069912	+	75.917084	77.811981
locus_tag=RHOA_v2_0998	RHOA.2	1069909	1070325	-	63.640472	59.005985
locus_tag=RHOA_v2_0999	RHOA.2	1070357	1070806	-	19.229328	13.978882
locus_tag=RHOA_v2_1000	RHOA.2	1070822	1071358	+	10.281579	12.81951
locus_tag=RHOA_v2_1001	RHOA.2	1071452	1072984	-	14.626263	12.977291
locus_tag=RHOA_v2_1002	RHOA.2	1073036	1074139	-	29.533432	27.976473
locus_tag=RHOA_v2_1003	RHOA.2	1074139	1074606	-	46.066799	53.526264
locus_tag=RHOA_v2_1004	RHOA.2	1074941	1075054	+	133.594025	139.742554
gene=rnhA;locus_tag=RHOA_v2_1005	RHOA.2	1075100	1075573	-	147.686218	153.609604
gene=thrB;locus_tag=RHOA_v2_1006	RHOA.2	1075563	1076522	-	158.209366	154.121643
gene=ispH;locus_tag=RHOA_v2_1007	RHOA.2	1076566	1077573	-	149.855988	142.278763
locus_tag=RHOA_v2_1008	RHOA.2	1077603	1078238	+	282.304108	321.469818
locus_tag=RHOA_v2_miscRNA4	RHOA.2	1078345	1078455	+	1838.311401	1675.214478
locus_tag=RHOA_v2_1009	RHOA.2	1078649	1079788	+	429.76181	381.191895
gene=gcvH;locus_tag=RHOA_v2_1010	RHOA.2	1079802	1080176	+	344.563965	314.443756
gene=gcvP;locus_tag=RHOA_v2_1011	RHOA.2	1080173	1083055	+	281.289276	265.105042
locus_tag=RHOA_v2_1012	RHOA.2	1083142	1083339	-	113.062965	95.083191
locus_tag=RHOA_v2_1013	RHOA.2	1083504	1084604	-	57.246941	45.990196
gene=atpF;locus_tag=RHOA_v2_1014	RHOA.2	1085214	1085723	-	1607.851929	1563.507812
gene=atpF;locus_tag=RHOA_v2_1015	RHOA.2	1085735	1086319	-	1965.105347	1894.003296
gene=atpE;locus_tag=RHOA_v2_1016	RHOA.2	1086337	1086561	-	1270.30896	1230.127808
gene=atpB;locus_tag=RHOA_v2_1017	RHOA.2	1086630	1087385	-	641.508606	688.546326
locus_tag=RHOA_v2_1018	RHOA.2	1087433	1087756	-	2408.060303	2553.432617
locus_tag=RHOA_v2_1019	RHOA.2	1088060	1088875	+	78.103882	74.612785
gene=yhcV;locus_tag=RHOA_v2_1020	RHOA.2	1089084	1089542	+	52.30011	53.358692
locus_tag=RHOA_v2_1021	RHOA.2	1089623	1089778	+	64.736069	63.108681
locus_tag=RHOA_v2_1022	RHOA.2	1089791	1090582	-	86.425072	88.481537
locus_tag=RHOA_v2_1023	RHOA.2	1090680	1093505	-	30.773283	34.70253
gene=greB;locus_tag=RHOA_v2_1024	RHOA.2	1093731	1094258	+	97.484612	97.401253
locus_tag=RHOA_v2_1025	RHOA.2	1094308	1095447	-	250.51889	245.629196
locus_tag=RHOA_v2_1026	RHOA.2	1095569	1095826	-	20.880213	18.535812
locus_tag=RHOA_v2_1027	RHOA.2	1095825	1096433	+	22.839664	20.700708
locus_tag=RHOA_v2_1028	RHOA.2	1096496	1097587	+	27.839182	27.316814
locus_tag=RHOA_v2_1029	RHOA.2	1097594	1100749	+	34.085239	32.022583
locus_tag=RHOA_v2_1030	RHOA.2	1100773	1101978	-	141.068375	149.39064
locus_tag=RHOA_v2_1031	RHOA.2	1102001	1103308	-	51.745449	53.673862
locus_tag=RHOA_v2_1032	RHOA.2	1103624	1104850	-	84.169884	91.153893
locus_tag=RHOA_v2_1033	RHOA.2	1104909	1105769	-	10.411736	8.656442
locus_tag=RHOA_v2_1034	RHOA.2	1105906	1106826	-	12.309731	13.19196
locus_tag=RHOA_v2_1035	RHOA.2	1106840	1108375	-	28.740484	27.991476
locus_tag=RHOA_v2_1036	RHOA.2	1108457	1109431	-	68.418861	69.332268
locus_tag=RHOA_v2_1037	RHOA.2	1109572	1109778	-	117.214172	112.693893
locus_tag=RHOA_v2_1038	RHOA.2	1109775	1111469	-	104.805969	106.486771
locus_tag=RHOA_v2_1039	RHOA.2	1111704	1112276	+	1068.970093	1155.365601
locus_tag=RHOA_v2_1040	RHOA.2	1112345	1113304	+	281.343109	290.806427
locus_tag=RHOA_v2_1041	RHOA.2	1113340	1113663	-	50.984489	52.075768
locus_tag=RHOA_v2_1042	RHOA.2	1114073	1114402	-	394.12088	412.750397
gene=bcp;locus_tag=RHOA_v2_1043	RHOA.2	1114730	1115194	-	179.534622	182.389954
gene=glnE;locus_tag=RHOA_v2_1044	RHOA.2	1115191	1118190	-	51.458958	50.335354
locus_tag=RHOA_v2_1045	RHOA.2	1118208	1121507	+	41.539272	39.82687
gene=B;locus_tag=RHOA_v2_1046	RHOA.2	1121842	1121979	+	91.727592	1110.65979
gene=A;locus_tag=RHOA_v2_1047	RHOA.2	1122003	1122176	+	58.752083	614.844482
locus_tag=RHOA_v2_1048	RHOA.2	1122269	1123174	-	11.928973	21.457151
locus_tag=RHOA_v2_1049	RHOA.2	1123171	1124043	-	5.180679	19.779392
locus_tag=RHOA_v2_1050	RHOA.2	1124040	1124780	-	8.581698	23.648733
locus_tag=RHOA_v2_miscRNA5	RHOA.2	1124943	1125013	-	5.481144	22.302658
locus_tag=RHOA_v2_1051	RHOA.2	1125221	1125844	+	68.399567	0
gene=ackA;locus_tag=RHOA_v2_1052	RHOA.2	1126715	1127989	+	61.575916	0
gene=pta;locus_tag=RHOA_v2_1053	RHOA.2	1127991	1130132	+	26.509649	109.404831
locus_tag=RHOA_v2_1054	RHOA.2	1130378	1133740	-	2.105479	9.928448
locus_tag=RHOA_v2_1055	RHOA.2	1133829	1134209	+	31.04707	0
locus_tag=RHOA_v2_tRNA10	RHOA.2	1134232	1134307	-	5.338779	79.708595
gene=recJ;locus_tag=RHOA_v2_1056	RHOA.2	1134346	1136139	-	29.279873	166.507904
gene=glpX;locus_tag=RHOA_v2_1057	RHOA.2	1136136	1137131	-	49.246796	292.969696
gene=hom;locus_tag=RHOA_v2_1058	RHOA.2	1137202	1138494	-	30.599495	159.573395
gene=alaC;locus_tag=RHOA_v2_1059	RHOA.2	1138491	1139714	-	32.875206	206.369736
locus_tag=RHOA_v2_1060	RHOA.2	1139905	1140900	-	16.446869	79.630127
locus_tag=RHOA_v2_1061	RHOA.2	1140092	1140532	+	24.335707	0
gene=phaC;locus_tag=RHOA_v2_1062	RHOA.2	1140987	1142789	+	22.123617	166.056061
locus_tag=RHOA_v2_1063	RHOA.2	1142974	1143567	-	30.570347	56.763165
gene=argC;locus_tag=RHOA_v2_1064	RHOA.2	1143560	1144510	-	21.003458	112.095634
gene=rpsI;locus_tag=RHOA_v2_1065	RHOA.2	1144618	1145109	-	164.595184	837.123535
gene=rplM;locus_tag=RHOA_v2_1066	RHOA.2	1145114	1145578	-	150.639496	922.313782
locus_tag=RHOA_v2_1067	RHOA.2	1145711	1146562	+	25.254393	20.753813
locus_tag=RHOA_v2_1068	RHOA.2	1146700	1147878	+	81.406586	88.945084
locus_tag=RHOA_v2_1069	RHOA.2	1147933	1148469	-	26.480263	27.168335
locus_tag=RHOA_v2_1070	RHOA.2	1148251	1148730	+	8.298752	7.70392
locus_tag=RHOA_v2_tRNA11	RHOA.2	1148933	1149008	-	44.099079	35.260925
locus_tag=RHOA_v2_1071	RHOA.2	1149155	1149445	-	51.524807	49.818058
locus_tag=RHOA_v2_1072	RHOA.2	1149491	1150507	+	40.925255	43.650021
gene=rpoH;locus_tag=RHOA_v2_1073	RHOA.2	1150765	1151661	+	1386.485352	1291.367065
locus_tag=RHOA_v2_1074	RHOA.2	1151840	1152292	-	37.898739	35.280743
locus_tag=RHOA_v2_1075	RHOA.2	1152303	1154291	-	17.758169	17.349335
locus_tag=RHOA_v2_1076	RHOA.2	1154515	1155465	-	46.438786	45.443348
gene=purA;locus_tag=RHOA_v2_1077	RHOA.2	1155668	1156957	-	292.117035	295.923462
gene=hisZ;locus_tag=RHOA_v2_1078	RHOA.2	1156967	1158118	-	159.034576	157.570923
locus_tag=RHOA_v2_1079	RHOA.2	1158172	1158777	-	66.139786	72.486443
gene=serA;locus_tag=RHOA_v2_1080	RHOA.2	1158931	1160517	-	133.186234	132.226608
gene=serC;locus_tag=RHOA_v2_1081	RHOA.2	1160523	1161707	-	147.643814	144.53714
locus_tag=RHOA_v2_miscRNA6	RHOA.2	1161709	1161761	-	67.677597	65.749359
locus_tag=RHOA_v2_1082	RHOA.2	1162034	1162360	-	6.117233	4.114703
locus_tag=RHOA_v2_1083	RHOA.2	1162223	1162489	+	5.742622	5.854168
locus_tag=RHOA_v2_1084	RHOA.2	1162601	1162900	+	6.647232	7.718369
locus_tag=RHOA_v2_1085	RHOA.2	1162905	1163666	+	9.964498	10.847282
locus_tag=RHOA_v2_1086	RHOA.2	1163758	1164273	-	13.0303	10.861503
locus_tag=RHOA_v2_1087	RHOA.2	1164654	1164926	+	22.801029	19.303596
locus_tag=RHOA_v2_tRNA12	RHOA.2	1165024	1165098	-	14.175092	14.125188
locus_tag=RHOA_v2_1088	RHOA.2	1165155	1165604	-	24.579475	20.383551
locus_tag=RHOA_v2_1089	RHOA.2	1165221	1165406	+	36.173397	13.67888
gene=dcd;locus_tag=RHOA_v2_1090	RHOA.2	1165552	1166109	+	50.967026	52.494579
gene=murA;locus_tag=RHOA_v2_1091	RHOA.2	1166129	1167391	+	98.642265	90.339989
gene=hisG;locus_tag=RHOA_v2_1092	RHOA.2	1167432	1168142	+	242.15332	229.968445
gene=hisD;locus_tag=RHOA_v2_1093	RHOA.2	1168139	1169440	+	168.239899	169.438217
gene=infA;locus_tag=RHOA_v2_1094	RHOA.2	1169609	1169827	+	455.278564	459.012909
locus_tag=RHOA_v2_1095	RHOA.2	1169895	1170416	+	286.620422	265.03241
locus_tag=RHOA_v2_1096	RHOA.2	1170413	1171528	+	101.098297	103.552795
gene=yacG;locus_tag=RHOA_v2_1097	RHOA.2	1171525	1171743	+	46.614876	52.491798
locus_tag=RHOA_v2_tRNA13	RHOA.2	1171793	1171868	+	51.84193	46.015884
locus_tag=RHOA_v2_1098	RHOA.2	1172058	1173692	-	9.413852	6.991624
locus_tag=RHOA_v2_1099	RHOA.2	1173811	1173876	-	5.686297	6.052278
locus_tag=RHOA_v2_1100	RHOA.2	1174355	1175065	+	80.910881	78.326134
locus_tag=RHOA_v2_1101	RHOA.2	1175069	1176841	-	29.272564	34.065681
gene=hndD;locus_tag=RHOA_v2_1102	RHOA.2	1177044	1178891	-	53.730122	57.502407
locus_tag=RHOA_v2_1103	RHOA.2	1178894	1180891	-	55.647755	53.711468
locus_tag=RHOA_v2_1104	RHOA.2	1181176	1181322	-	74.272705	68.990425
gene=fixI;locus_tag=RHOA_v2_1105	RHOA.2	1181319	1183706	-	102.449997	103.330193
locus_tag=RHOA_v2_1106	RHOA.2	1183703	1184200	-	219.529465	222.287338
gene=fixG;locus_tag=RHOA_v2_1107	RHOA.2	1184223	1185695	-	343.329407	346.709686
gene=ccoP;locus_tag=RHOA_v2_1108	RHOA.2	1185752	1186615	-	797.28595	879.454834
locus_tag=RHOA_v2_1109	RHOA.2	1186628	1186780	-	725.845581	799.927979
locus_tag=RHOA_v2_1110	RHOA.2	1186795	1187538	-	810.981506	847.837952
gene=fixN;locus_tag=RHOA_v2_1111	RHOA.2	1187545	1189017	-	648.411011	646.930054
locus_tag=RHOA_v2_1112	RHOA.2	1189010	1189255	-	0	0
locus_tag=RHOA_v2_1113	RHOA.2	1189131	1189340	-	0	0
locus_tag=RHOA_v2_1114	RHOA.2	1189418	1190191	+	70.399826	66.469818
locus_tag=RHOA_v2_1115	RHOA.2	1190622	1190990	+	418.213501	402.087158
gene=dksA;locus_tag=RHOA_v2_1116	RHOA.2	1191345	1191761	-	128.006729	144.455994
locus_tag=RHOA_v2_1117	RHOA.2	1191902	1192327	-	31.537865	23.755905
gene=flgI;locus_tag=RHOA_v2_1118	RHOA.2	1192505	1193629	+	2.691427	2.374291
locus_tag=RHOA_v2_1119	RHOA.2	1193629	1193952	+	5.009294	3.216563
locus_tag=RHOA_v2_1120	RHOA.2	1193949	1194350	+	4.225641	5.524231
locus_tag=RHOA_v2_1121	RHOA.2	1194450	1195166	-	13.2613	9.829149
locus_tag=RHOA_v2_1122	RHOA.2	1194780	1195181	+	23.060848	18.34156
locus_tag=RHOA_v2_1123	RHOA.2	1195361	1195576	-	8.193969	5.434674
locus_tag=RHOA_v2_1124	RHOA.2	1195740	1196780	+	24.530602	24.486952
locus_tag=RHOA_v2_1125	RHOA.2	1196785	1197639	+	25.802536	24.592327
gene=ygbK;locus_tag=RHOA_v2_1126	RHOA.2	1197679	1198959	+	81.409393	81.45298
gene=ygbL;locus_tag=RHOA_v2_1127	RHOA.2	1198956	1199591	+	97.357376	88.349289
locus_tag=RHOA_v2_1128	RHOA.2	1199709	1200185	-	6972.687988	6893.121094
gene=prpC;locus_tag=RHOA_v2_1129	RHOA.2	1200712	1201866	-	232.733612	239.311737
gene=prpD;locus_tag=RHOA_v2_1130	RHOA.2	1201883	1203406	-	32.417625	33.569611
locus_tag=RHOA_v2_1131	RHOA.2	1204260	1204754	+	5.855889	4.805023
locus_tag=RHOA_v2_1132	RHOA.2	1205327	1205839	+	127.993134	129.185318
gene=mtnA;locus_tag=RHOA_v2_1133	RHOA.2	1205855	1206937	+	187.595947	195.938644
locus_tag=RHOA_v2_1134	RHOA.2	1207033	1208178	-	43.024529	46.297691
locus_tag=RHOA_v2_1135	RHOA.2	1208180	1208647	-	50.24535	52.99926
locus_tag=RHOA_v2_1136	RHOA.2	1208693	1209385	-	84.137123	85.462257
locus_tag=RHOA_v2_1137	RHOA.2	1209458	1209670	-	0	0
locus_tag=RHOA_v2_1138	RHOA.2	1209505	1210782	-	0	0
locus_tag=RHOA_v2_1139	RHOA.2	1209787	1210416	+	31.20146	50.028717
locus_tag=RHOA_v2_1140	RHOA.2	1210440	1211279	+	17.510986	22.060549
locus_tag=RHOA_v2_tRNA14	RHOA.2	1211523	1211597	+	291.038849	233.730057
locus_tag=RHOA_v2_1141	RHOA.2	1211628	1212107	-	61.019421	50.527985
locus_tag=RHOA_v2_1142	RHOA.2	1212104	1212616	-	38.195259	46.278206
gene=gloC;locus_tag=RHOA_v2_1143	RHOA.2	1212654	1213322	-	62.768871	62.956947
locus_tag=RHOA_v2_1144	RHOA.2	1213374	1214588	-	48.810989	50.668896
gene=aroE;locus_tag=RHOA_v2_1145	RHOA.2	1214802	1215647	-	84.996902	90.814117
locus_tag=RHOA_v2_1146	RHOA.2	1215659	1216807	-	88.803459	97.38311
gene=livF;locus_tag=RHOA_v2_1147	RHOA.2	1216895	1217623	-	86.4897	89.102135
locus_tag=RHOA_v2_1148	RHOA.2	1217613	1218356	-	45.114799	48.274399
locus_tag=RHOA_v2_1149	RHOA.2	1218353	1219285	-	84.19976	92.594917
locus_tag=RHOA_v2_1150	RHOA.2	1219282	1220160	-	143.661713	161.363922
locus_tag=RHOA_v2_1151	RHOA.2	1220356	1221993	+	96.843056	108.52343
locus_tag=RHOA_v2_1152	RHOA.2	1222021	1222902	-	71.433128	69.5476
locus_tag=RHOA_v2_1153	RHOA.2	1222862	1223041	-	34.712925	33.965664
locus_tag=RHOA_v2_1154	RHOA.2	1223124	1223909	-	21.906862	20.104528
locus_tag=RHOA_v2_1155	RHOA.2	1223906	1224907	-	23.318552	21.613945
locus_tag=RHOA_v2_1156	RHOA.2	1224989	1225891	-	16.090523	12.636775
locus_tag=RHOA_v2_1157	RHOA.2	1226015	1227463	+	54.657837	54.045567
gene=ntrC;locus_tag=RHOA_v2_1158	RHOA.2	1227448	1228827	+	39.888481	37.436905
locus_tag=RHOA_v2_1159	RHOA.2	1228679	1228864	+	0	0
locus_tag=RHOA_v2_1160	RHOA.2	1228868	1229623	+	53.02824	51.105591
locus_tag=RHOA_v2_1161	RHOA.2	1229752	1230966	-	20.364246	18.372112
locus_tag=RHOA_v2_1162	RHOA.2	1231093	1231395	-	149.172287	146.529968
locus_tag=RHOA_v2_1163	RHOA.2	1231492	1232439	-	112.313995	136.126541
locus_tag=RHOA_v2_1164	RHOA.2	1232560	1233504	+	23.72117	22.976088
locus_tag=RHOA_v2_1165	RHOA.2	1233652	1233855	+	168.40274	152.901932
locus_tag=RHOA_v2_1166	RHOA.2	1233900	1234325	-	30.769238	24.736776
locus_tag=RHOA_v2_1167	RHOA.2	1234319	1237915	-	8.196383	6.979447
gene=bcsABII-A;locus_tag=RHOA_v2_1168	RHOA.2	1237921	1242453	-	7.589208	7.556832
locus_tag=RHOA_v2_1169	RHOA.2	1242450	1243259	-	13.025029	13.187178
locus_tag=RHOA_v2_1170	RHOA.2	1243313	1243783	-	15.508517	12.745296
gene=cmcAX;locus_tag=RHOA_v2_1171	RHOA.2	1243780	1244877	-	19.393187	17.420752
locus_tag=RHOA_v2_1172	RHOA.2	1245261	1245455	-	21.018681	17.251129
locus_tag=RHOA_v2_1173	RHOA.2	1245584	1246867	+	38.456154	40.251873
locus_tag=RHOA_v2_1174	RHOA.2	1246920	1248650	-	38.763206	35.333611
locus_tag=RHOA_v2_1175	RHOA.2	1248732	1249625	+	79.880287	85.524841
locus_tag=RHOA_v2_1176	RHOA.2	1249622	1250638	+	54.135246	53.918171
locus_tag=RHOA_v2_1177	RHOA.2	1250668	1251009	-	119.59623	122.002144
locus_tag=RHOA_v2_1178	RHOA.2	1251041	1251127	-	96.38916	101.53334
gene=fixJ;locus_tag=RHOA_v2_1179	RHOA.2	1251120	1251815	-	118.134544	122.250748
locus_tag=RHOA_v2_1180	RHOA.2	1251812	1254082	-	94.941795	92.374527
locus_tag=RHOA_v2_1181	RHOA.2	1254257	1254487	-	108.916122	101.697418
locus_tag=RHOA_v2_1182	RHOA.2	1254702	1255187	-	237.143982	253.268997
gene=lipA;locus_tag=RHOA_v2_1183	RHOA.2	1255189	1256163	-	246.491394	267.068634
gene=lpdA;locus_tag=RHOA_v2_1184	RHOA.2	1256312	1257709	-	383.575104	407.575867
locus_tag=RHOA_v2_1185	RHOA.2	1257810	1258292	-	350.034363	365.541473
gene=pdhC;locus_tag=RHOA_v2_1186	RHOA.2	1258289	1259590	-	530.430115	540.054871
gene=pdhB;locus_tag=RHOA_v2_1187	RHOA.2	1259618	1260976	-	425.088409	444.656128
gene=pdhA;locus_tag=RHOA_v2_1188	RHOA.2	1260980	1261987	-	534.708862	625.616028
locus_tag=RHOA_v2_1189	RHOA.2	1262391	1262720	-	174.07988	165.967255
locus_tag=RHOA_v2_1190	RHOA.2	1262862	1263098	+	89.57946	87.338966
locus_tag=RHOA_v2_1191	RHOA.2	1263136	1263402	+	180.340073	180.290375
gene=eno;locus_tag=RHOA_v2_1192	RHOA.2	1263460	1264737	-	1108.42627	1111.469238
gene=kdsA;locus_tag=RHOA_v2_1193	RHOA.2	1264837	1265661	-	216.892838	212.226685
gene=pyrG;locus_tag=RHOA_v2_1194	RHOA.2	1265765	1267411	-	361.975433	356.802307
locus_tag=RHOA_v2_1195	RHOA.2	1267836	1268264	-	178.0354	199.689682
gene=tpiA;locus_tag=RHOA_v2_1196	RHOA.2	1268411	1269148	-	197.285812	213.605469
locus_tag=RHOA_v2_1197	RHOA.2	1268784	1269368	+	100.179642	97.825806
locus_tag=RHOA_v2_1198	RHOA.2	1269250	1271145	+	171.747437	175.966125
gene=trpE;locus_tag=RHOA_v2_1199	RHOA.2	1271175	1272689	+	150.170258	150.755096
locus_tag=RHOA_v2_1200	RHOA.2	1272937	1273938	-	55.097382	53.027607
gene=pabA;locus_tag=RHOA_v2_1201	RHOA.2	1274194	1274796	+	299.23172	303.532745
gene=trpD;locus_tag=RHOA_v2_1202	RHOA.2	1274814	1275824	+	144.25145	145.936005
gene=trpC;locus_tag=RHOA_v2_1203	RHOA.2	1275821	1276636	+	167.772232	168.751221
gene=moaC;locus_tag=RHOA_v2_1204	RHOA.2	1276633	1277109	+	154.118576	160.624878
locus_tag=RHOA_v2_1205	RHOA.2	1277115	1278326	+	147.853729	149.121201
gene=lexA;locus_tag=RHOA_v2_1206	RHOA.2	1278489	1279208	+	236.503555	238.713669
gene=ybaL;locus_tag=RHOA_v2_1207	RHOA.2	1279354	1281165	+	41.948872	40.455086
locus_tag=RHOA_v2_1208	RHOA.2	1281098	1283224	-	23.548052	24.46591
gene=gltX;locus_tag=RHOA_v2_1209	RHOA.2	1283305	1284699	+	89.520729	93.176254
locus_tag=RHOA_v2_1210	RHOA.2	1284986	1285900	+	14.947871	10.865311
gene=pyrB;locus_tag=RHOA_v2_1211	RHOA.2	1286037	1286972	+	160.874466	170.240936
gene=pyrC;locus_tag=RHOA_v2_1212	RHOA.2	1286965	1288248	+	190.874756	189.537949
locus_tag=RHOA_v2_1213	RHOA.2	1288245	1289363	+	141.585312	133.465942
gene=plsY;locus_tag=RHOA_v2_1214	RHOA.2	1289360	1289950	+	89.314758	85.780701
gene=dprA;locus_tag=RHOA_v2_1215	RHOA.2	1289960	1291099	+	103.150124	100.241058
gene=topA;locus_tag=RHOA_v2_1216	RHOA.2	1291139	1293796	+	236.378189	246.868271
locus_tag=RHOA_v2_1217	RHOA.2	1293793	1293969	+	26.515606	24.241323
gene=rnr;locus_tag=RHOA_v2_1218	RHOA.2	1293971	1296142	+	137.091263	139.391602
locus_tag=RHOA_v2_1219	RHOA.2	1296139	1297680	+	115.850365	116.428383
locus_tag=RHOA_v2_1220	RHOA.2	1297733	1298191	-	294.748901	389.320862
gene=rpmG;locus_tag=RHOA_v2_1221	RHOA.2	1297742	1297909	+	295.45163	96.516083
gene=pleD;locus_tag=RHOA_v2_1222	RHOA.2	1298067	1299437	-	48.932049	50.73912
locus_tag=RHOA_v2_1223	RHOA.2	1299730	1300272	+	13.001163	6.824881
locus_tag=RHOA_v2_1224	RHOA.2	1300555	1300977	-	2.145308	1.847436
locus_tag=RHOA_v2_1225	RHOA.2	1300979	1301359	-	2.190768	1.609863
gene=yhdF;locus_tag=RHOA_v2_1226	RHOA.2	1301493	1302518	-	3.490108	1.823119
locus_tag=RHOA_v2_1227	RHOA.2	1302604	1303257	-	2.43168	1.759525
locus_tag=RHOA_v2_1228	RHOA.2	1303364	1304887	-	3.786888	2.521397
locus_tag=RHOA_v2_1229	RHOA.2	1304884	1307070	-	4.126451	3.522266
locus_tag=RHOA_v2_1230	RHOA.2	1307182	1307547	-	28.422588	24.493446
locus_tag=RHOA_v2_1231	RHOA.2	1307814	1308080	-	0	0
locus_tag=RHOA_v2_1232	RHOA.2	1307954	1308658	-	0	0
locus_tag=RHOA_v2_1233	RHOA.2	1308177	1308701	-	0	0
locus_tag=RHOA_v2_1234	RHOA.2	1308698	1310041	-	3.320276	3.880963
locus_tag=RHOA_v2_1235	RHOA.2	1310996	1311223	-	11.376547	6.308252
locus_tag=RHOA_v2_1236	RHOA.2	1312192	1312692	+	67.687035	49.801804
locus_tag=RHOA_v2_1237	RHOA.2	1312605	1314257	+	30.071066	22.475487
locus_tag=RHOA_v2_1238	RHOA.2	1314446	1315069	+	11.364621	10.193107
locus_tag=RHOA_v2_1239	RHOA.2	1315654	1315746	-	8.285478	6.967401
locus_tag=RHOA_v2_1240	RHOA.2	1316739	1316852	-	43.311256	32.724838
locus_tag=RHOA_v2_1241	RHOA.2	1317105	1317974	+	62.900703	49.697609
locus_tag=RHOA_v2_1242	RHOA.2	1318148	1319596	+	24.614958	16.342657
locus_tag=RHOA_v2_1243	RHOA.2	1319598	1320305	+	50.630966	36.853905
locus_tag=RHOA_v2_1244	RHOA.2	1320391	1322649	+	34.594837	23.53919
locus_tag=RHOA_v2_1245	RHOA.2	1322687	1324135	+	20.24638	13.073483
locus_tag=RHOA_v2_1246	RHOA.2	1324132	1325424	+	18.75102	12.937624
locus_tag=RHOA_v2_1247	RHOA.2	1325548	1327227	+	30.504286	22.798006
locus_tag=RHOA_v2_1248	RHOA.2	1327692	1328057	-	20.980129	13.855075
locus_tag=RHOA_v2_1249	RHOA.2	1327983	1328066	+	4.31861	3.037311
locus_tag=RHOA_v2_1250	RHOA.2	1328077	1331112	+	17.596003	12.306669
locus_tag=RHOA_v2_1251	RHOA.2	1331140	1331319	-	32.60725	20.854401
locus_tag=RHOA_v2_1252	RHOA.2	1331632	1331796	-	92.879929	84.804443
locus_tag=RHOA_v2_tRNA15	RHOA.2	1331960	1332033	-	61.724342	55.597412
locus_tag=RHOA_v2_1253	RHOA.2	1332107	1332787	-	42.452881	33.96838
locus_tag=RHOA_v2_1254	RHOA.2	1332167	1333264	+	22.915289	34.900074
gene=rlmE;locus_tag=RHOA_v2_1255	RHOA.2	1333266	1333955	+	183.019852	202.42099
gene=guaB;locus_tag=RHOA_v2_1256	RHOA.2	1334194	1335762	+	292.060608	277.453644
locus_tag=RHOA_v2_1257	RHOA.2	1335762	1336436	+	190.524582	182.228546
locus_tag=RHOA_v2_1258	RHOA.2	1336549	1337844	+	152.664886	157.069458
locus_tag=RHOA_v2_1259	RHOA.2	1337841	1338404	+	146.298721	145.271866
gene=guaA;locus_tag=RHOA_v2_1260	RHOA.2	1338601	1340184	+	132.785339	133.116928
locus_tag=RHOA_v2_1261	RHOA.2	1340372	1341268	-	11.560545	9.685886
locus_tag=RHOA_v2_1262	RHOA.2	1341372	1341791	+	4.914371	7.505106
locus_tag=RHOA_v2_1263	RHOA.2	1342434	1342808	+	18.004709	19.292973
locus_tag=RHOA_v2_1264	RHOA.2	1342809	1343027	-	22.893999	20.04114
locus_tag=RHOA_v2_1265	RHOA.2	1343078	1344139	-	36.051857	37.665218
locus_tag=RHOA_v2_1266	RHOA.2	1344527	1344598	-	6.004021	4.507008
locus_tag=RHOA_v2_1267	RHOA.2	1344701	1345504	+	15.130099	12.149162
gene=creA;locus_tag=RHOA_v2_1268	RHOA.2	1345556	1346020	-	58.934193	57.446079
locus_tag=RHOA_v2_1269	RHOA.2	1346369	1346602	+	50.535515	45.53883
locus_tag=RHOA_v2_1270	RHOA.2	1346847	1347518	+	86.682823	91.612343
locus_tag=RHOA_v2_1271	RHOA.2	1347566	1347838	+	102.55526	107.282661
locus_tag=RHOA_v2_1272	RHOA.2	1347927	1348646	-	51.292648	51.321774
locus_tag=RHOA_v2_1273	RHOA.2	1348646	1348867	-	66.192184	63.814304
gene=ispB;locus_tag=RHOA_v2_1274	RHOA.2	1348995	1350062	+	349.136688	355.830444
locus_tag=RHOA_v2_1275	RHOA.2	1350184	1350675	+	70.354446	62.074482
locus_tag=RHOA_v2_1276	RHOA.2	1350707	1351684	-	21.21567	22.174835
locus_tag=RHOA_v2_1277	RHOA.2	1351518	1351871	+	26.135511	23.982897
locus_tag=RHOA_v2_1278	RHOA.2	1351966	1352193	-	25.366985	19.043455
locus_tag=RHOA_v2_1279	RHOA.2	1352418	1352510	-	12.805432	13.901223
locus_tag=RHOA_v2_1280	RHOA.2	1352708	1353676	+	48.31741	39.367241
locus_tag=RHOA_v2_1281	RHOA.2	1353875	1354798	+	15.692764	16.145414
locus_tag=RHOA_v2_tRNA16	RHOA.2	1354986	1355078	+	348.341797	317.917755
locus_tag=RHOA_v2_1282	RHOA.2	1355312	1356142	+	146.233063	142.420959
locus_tag=RHOA_v2_1283	RHOA.2	1356152	1356460	+	91.438858	82.279312
locus_tag=RHOA_v2_1284	RHOA.2	1356444	1356668	-	74.228661	69.808212
locus_tag=RHOA_v2_1285	RHOA.2	1356851	1357504	-	244.340942	235.106659
locus_tag=RHOA_v2_1286	RHOA.2	1358110	1358292	-	13.72801	10.663324
locus_tag=RHOA_v2_tRNA17	RHOA.2	1358219	1358304	+	0	0
locus_tag=RHOA_v2_1287	RHOA.2	1358225	1358581	+	0	0
locus_tag=RHOA_v2_tRNA18	RHOA.2	1358890	1358961	-	33.023544	21.465216
locus_tag=RHOA_v2_1288	RHOA.2	1359081	1359251	-	30.531033	30.644537
locus_tag=RHOA_v2_1289	RHOA.2	1359777	1359971	-	8.490789	5.478138
locus_tag=RHOA_v2_1290	RHOA.2	1360002	1360403	-	0	0
locus_tag=RHOA_v2_1291	RHOA.2	1360241	1360675	-	0	0
locus_tag=RHOA_v2_1292	RHOA.2	1361502	1362275	-	21.561947	21.734774
locus_tag=RHOA_v2_1293	RHOA.2	1362288	1362431	-	33.795483	30.280447
locus_tag=RHOA_v2_1294	RHOA.2	1362521	1362913	-	45.108479	39.111675
locus_tag=RHOA_v2_1295	RHOA.2	1362913	1363206	-	87.595062	85.775345
locus_tag=RHOA_v2_1296	RHOA.2	1363302	1363499	-	51.356644	46.805595
locus_tag=RHOA_v2_1297	RHOA.2	1363607	1363795	-	114.570244	135.917618
locus_tag=RHOA_v2_1298	RHOA.2	1363934	1364911	-	26.895941	27.852404
locus_tag=RHOA_v2_1299	RHOA.2	1365186	1366859	+	8.099389	10.059982
locus_tag=RHOA_v2_1300	RHOA.2	1367013	1367840	-	12.122848	10.146386
locus_tag=RHOA_v2_1301	RHOA.2	1367912	1368664	-	29.533157	32.501167
locus_tag=RHOA_v2_1302	RHOA.2	1368609	1368803	-	47.743378	50.090458
locus_tag=RHOA_v2_1303	RHOA.2	1368800	1370890	-	58.172119	64.329552
locus_tag=RHOA_v2_1304	RHOA.2	1371354	1372130	-	11.600956	8.228168
locus_tag=RHOA_v2_1305	RHOA.2	1372510	1373715	-	13.258465	10.207376
locus_tag=RHOA_v2_1306	RHOA.2	1373909	1374274	+	3.909575	4.72037
gene=gabD;locus_tag=RHOA_v2_1307	RHOA.2	1374524	1375984	-	9.309375	6.548271
gene=puuE;locus_tag=RHOA_v2_1308	RHOA.2	1375981	1377258	-	7.567204	7.315106
gene=potA;locus_tag=RHOA_v2_1309	RHOA.2	1377803	1378912	+	14.000551	12.540187
locus_tag=RHOA_v2_1310	RHOA.2	1378966	1380015	+	41.844376	36.515476
locus_tag=RHOA_v2_1311	RHOA.2	1380080	1381318	+	11.94985	13.564775
locus_tag=RHOA_v2_1312	RHOA.2	1381318	1382148	+	11.735384	8.525943
locus_tag=RHOA_v2_1313	RHOA.2	1382159	1383073	+	5.763433	8.0028
locus_tag=RHOA_v2_1314	RHOA.2	1383321	1384055	+	10.526912	8.66082
locus_tag=RHOA_v2_1315	RHOA.2	1384218	1384775	+	11.307158	9.382207
gene=oxyR;locus_tag=RHOA_v2_1316	RHOA.2	1384813	1385790	-	18.460514	16.328657
gene=katA;locus_tag=RHOA_v2_1317	RHOA.2	1385906	1387378	+	1.20771	1.690688
gene=hemH;locus_tag=RHOA_v2_1318	RHOA.2	1387459	1388634	+	5.446382	4.538451
gene=zwf;locus_tag=RHOA_v2_1319	RHOA.2	1388553	1390094	-	4.22049	3.839842
locus_tag=RHOA_v2_1320	RHOA.2	1390098	1391099	-	5.918331	6.045761
gene=tal;locus_tag=RHOA_v2_1321	RHOA.2	1391249	1392391	-	1.965298	1.410966
gene=tkt;locus_tag=RHOA_v2_1322	RHOA.2	1392388	1394454	-	0.659819	0.723605
locus_tag=RHOA_v2_1323	RHOA.2	1394714	1395043	+	1.26329	0
locus_tag=RHOA_v2_1324	RHOA.2	1395252	1395422	+	3.368874	1.346468
locus_tag=RHOA_v2_1325	RHOA.2	1395419	1397077	+	3.34015	2.705529
gene=scmK;locus_tag=RHOA_v2_1326	RHOA.2	1397178	1398524	+	4.391568	4.163265
gene=ssuC;locus_tag=RHOA_v2_1327	RHOA.2	1398691	1399557	+	1.381863	1.321849
gene=ssuB;locus_tag=RHOA_v2_1328	RHOA.2	1399554	1400282	+	1.516649	0.867786
locus_tag=RHOA_v2_1329	RHOA.2	1400311	1401288	+	1.822585	1.781153
locus_tag=RHOA_v2_1330	RHOA.2	1401317	1401700	+	1.953686	1.480077
locus_tag=RHOA_v2_1331	RHOA.2	1401697	1402599	+	1.981068	1.335999
gene=ssuB;locus_tag=RHOA_v2_1332	RHOA.2	1402628	1403419	-	2.363271	2.612139
locus_tag=RHOA_v2_1333	RHOA.2	1403424	1404497	-	1.941021	1.616371
locus_tag=RHOA_v2_1334	RHOA.2	1404527	1405360	-	1.78968	1.767939
locus_tag=RHOA_v2_1335	RHOA.2	1405357	1406475	-	1.267475	2.174608
locus_tag=RHOA_v2_1336	RHOA.2	1406592	1407539	+	1.420488	1.741443
locus_tag=RHOA_v2_1337	RHOA.2	1407604	1408620	+	5.329153	5.130104
locus_tag=RHOA_v2_1338	RHOA.2	1408655	1409392	-	11.762743	13.823501
locus_tag=RHOA_v2_1339	RHOA.2	1409389	1410216	-	13.452091	12.926221
gene=ddpC;locus_tag=RHOA_v2_1340	RHOA.2	1410218	1411120	-	13.09339	11.069087
gene=ddpB;locus_tag=RHOA_v2_1341	RHOA.2	1411117	1412130	-	19.285295	16.235191
locus_tag=RHOA_v2_1342	RHOA.2	1412127	1413713	-	24.77586	23.781321
locus_tag=RHOA_v2_1343	RHOA.2	1413889	1414113	+	6.828756	7.587145
locus_tag=RHOA_v2_1344	RHOA.2	1414110	1414277	-	4.87154	5.658353
locus_tag=RHOA_v2_1345	RHOA.2	1414310	1415920	+	9.132359	8.158243
gene=dppB;locus_tag=RHOA_v2_1346	RHOA.2	1415917	1416912	+	7.626816	7.736716
gene=dppC;locus_tag=RHOA_v2_1347	RHOA.2	1416909	1417766	+	11.063024	8.601794
gene=dppD;locus_tag=RHOA_v2_1348	RHOA.2	1417778	1418773	+	22.647022	19.989824
gene=oppF;locus_tag=RHOA_v2_1349	RHOA.2	1418770	1419753	+	111.428223	91.162331
locus_tag=RHOA_v2_rRNA4	RHOA.2	1419881	1419994	-	35.773251	22.932327
locus_tag=RHOA_v2_rRNA5	RHOA.2	1420124	1422858	-	87.198181	68.966049
locus_tag=RHOA_v2_tRNA19	RHOA.2	1423294	1423369	-	516.028137	463.425385
locus_tag=RHOA_v2_tRNA20	RHOA.2	1423394	1423470	-	343.979553	308.276672
locus_tag=RHOA_v2_rRNA6	RHOA.2	1423669	1425151	-	39.460819	33.993034
locus_tag=RHOA_v2_1356	RHOA.2	1425616	1426095	+	19.069126	16.805323
locus_tag=RHOA_v2_1357	RHOA.2	1426166	1427665	-	24.230059	24.701632
locus_tag=RHOA_v2_1358	RHOA.2	1427662	1427829	-	24.245621	18.839569
gene=hcxB;locus_tag=RHOA_v2_1359	RHOA.2	1427888	1428955	-	12.328683	11.798718
locus_tag=RHOA_v2_1360	RHOA.2	1429060	1429899	-	10.783234	9.43947
locus_tag=RHOA_v2_1361	RHOA.2	1430148	1431755	+	14.642471	14.032903
locus_tag=RHOA_v2_1362	RHOA.2	1431765	1432742	+	10.528865	12.166066
locus_tag=RHOA_v2_1363	RHOA.2	1432744	1433565	+	10.642243	9.788551
gene=gsiA;locus_tag=RHOA_v2_1364	RHOA.2	1433562	1435214	+	11.826551	11.153488
locus_tag=RHOA_v2_1365	RHOA.2	1435283	1436347	+	51.965584	55.287624
locus_tag=RHOA_v2_1366	RHOA.2	1436353	1437702	+	56.264168	53.423306
locus_tag=RHOA_v2_tRNA21	RHOA.2	1437885	1437974	-	90.902344	76.324936
gene=lepA;locus_tag=RHOA_v2_1367	RHOA.2	1438083	1439888	-	195.91217	191.805786
gene=pheT;locus_tag=RHOA_v2_1368	RHOA.2	1439920	1442388	-	121.079247	122.332359
gene=pheS;locus_tag=RHOA_v2_1369	RHOA.2	1442393	1443463	-	142.713699	136.933258
gene=rplT;locus_tag=RHOA_v2_1370	RHOA.2	1443544	1443900	-	1194.742432	1091.115112
gene=rpmI;locus_tag=RHOA_v2_1371	RHOA.2	1443916	1444119	-	1647.688721	1465.693481
locus_tag=RHOA_v2_tRNA22	RHOA.2	1444321	1444397	-	170.93898	138.76416
locus_tag=RHOA_v2_rRNA7	RHOA.2	1444461	1444574	-	54.993217	35.128529
locus_tag=RHOA_v2_rRNA8	RHOA.2	1444704	1447438	-	85.062653	66.803627
locus_tag=RHOA_v2_tRNA23	RHOA.2	1447874	1447949	-	552.325439	495.837524
locus_tag=RHOA_v2_tRNA24	RHOA.2	1447974	1448050	-	648.550537	579.06189
locus_tag=RHOA_v2_rRNA9	RHOA.2	1448249	1449731	-	39.200676	33.292107
locus_tag=RHOA_v2_1377	RHOA.2	1450186	1451163	-	59.607788	61.64349
gene=hbdH;locus_tag=RHOA_v2_1378	RHOA.2	1451301	1452083	-	57.480576	64.343521
gene=dps;locus_tag=RHOA_v2_1379	RHOA.2	1452352	1452837	+	217.261169	240.152679
gene=parE;locus_tag=RHOA_v2_1380	RHOA.2	1452904	1454892	+	98.032921	101.042084
gene=hupA;locus_tag=RHOA_v2_1381	RHOA.2	1454989	1455258	-	3771.998535	3595.792236
gene=murQ;locus_tag=RHOA_v2_1382	RHOA.2	1455505	1456422	+	60.66655	63.605251
gene=agaAII;locus_tag=RHOA_v2_1383	RHOA.2	1456419	1457549	+	49.143047	49.821972
gene=araE;locus_tag=RHOA_v2_1384	RHOA.2	1457717	1459162	-	204.670898	208.405212
gene=phoB;locus_tag=RHOA_v2_1385	RHOA.2	1459289	1460005	-	122.514137	128.444595
gene=phoU;locus_tag=RHOA_v2_1386	RHOA.2	1460012	1460734	-	95.875511	101.266602
gene=pstB;locus_tag=RHOA_v2_1387	RHOA.2	1460749	1461579	-	82.08799	86.079178
gene=pstA;locus_tag=RHOA_v2_1388	RHOA.2	1461599	1462474	-	42.636448	44.514473
gene=pstC;locus_tag=RHOA_v2_1389	RHOA.2	1462491	1463477	-	44.550262	39.685993
gene=pstS;locus_tag=RHOA_v2_1390	RHOA.2	1463540	1464574	-	41.089603	45.386566
gene=cysA;locus_tag=RHOA_v2_1391	RHOA.2	1464756	1465781	-	69.236237	78.602097
gene=cysW;locus_tag=RHOA_v2_1392	RHOA.2	1465778	1466611	-	89.824089	85.800453
gene=cysU;locus_tag=RHOA_v2_1393	RHOA.2	1466650	1467483	-	92.127296	90.453026
gene=sbp;locus_tag=RHOA_v2_1394	RHOA.2	1467491	1468534	-	145.941986	132.970673
locus_tag=RHOA_v2_1395	RHOA.2	1468638	1469090	-	115.035202	119.96579
gene=cysK;locus_tag=RHOA_v2_1396	RHOA.2	1469172	1470164	+	93.422142	95.496681
locus_tag=RHOA_v2_1397	RHOA.2	1470219	1470503	-	195.16188	177.573349
locus_tag=RHOA_v2_1398	RHOA.2	1470603	1471664	-	86.519531	94.47216
locus_tag=RHOA_v2_1399	RHOA.2	1471722	1471976	-	12.637289	15.075148
locus_tag=RHOA_v2_1400	RHOA.2	1471891	1472664	+	42.298653	47.029591
locus_tag=RHOA_v2_1401	RHOA.2	1472661	1473362	+	90.880981	105.945526
locus_tag=RHOA_v2_1402	RHOA.2	1473600	1474532	-	143.133453	149.577667
locus_tag=RHOA_v2_1403	RHOA.2	1474534	1475418	-	133.168076	135.703323
locus_tag=RHOA_v2_1404	RHOA.2	1475458	1476684	-	240.867706	276.386963
locus_tag=RHOA_v2_1405	RHOA.2	1476727	1477953	-	343.683746	417.844299
gene=livF;locus_tag=RHOA_v2_1406	RHOA.2	1478021	1478713	-	170.47937	218.143433
gene=livG;locus_tag=RHOA_v2_1407	RHOA.2	1478706	1479458	-	119.540581	147.680649
locus_tag=RHOA_v2_1408	RHOA.2	1479597	1479968	-	4.621172	6.414066
locus_tag=RHOA_v2_1409	RHOA.2	1480148	1481629	+	39.633465	42.736637
gene=mdtA;locus_tag=RHOA_v2_1410	RHOA.2	1481658	1482896	+	40.018837	44.970757
gene=mdtB;locus_tag=RHOA_v2_1411	RHOA.2	1482928	1486047	+	29.321423	29.206284
gene=mdtC;locus_tag=RHOA_v2_1412	RHOA.2	1486064	1489168	+	20.670515	20.449162
locus_tag=RHOA_v2_1413	RHOA.2	1489344	1491191	-	107.213409	111.579063
locus_tag=RHOA_v2_1414	RHOA.2	1491206	1491565	-	177.974503	192.654175
locus_tag=RHOA_v2_1415	RHOA.2	1491735	1492436	-	44.871998	45.380543
locus_tag=RHOA_v2_1416	RHOA.2	1492577	1494454	+	501.246735	511.095642
locus_tag=RHOA_v2_1417	RHOA.2	1494457	1495671	+	826.346985	838.920105
locus_tag=RHOA_v2_1418	RHOA.2	1495745	1496983	+	248.146866	254.663879
locus_tag=RHOA_v2_1419	RHOA.2	1497043	1497276	-	565.41156	548.888123
locus_tag=RHOA_v2_1420	RHOA.2	1497703	1498512	-	214.348862	201.509171
gene=iscA;locus_tag=RHOA_v2_1421	RHOA.2	1498514	1498891	-	622.829895	579.551025
locus_tag=RHOA_v2_1422	RHOA.2	1498902	1499300	-	329.627747	299.817932
locus_tag=RHOA_v2_1423	RHOA.2	1499272	1499733	-	300.598602	340.468262
gene=sufS;locus_tag=RHOA_v2_1424	RHOA.2	1499744	1500985	-	363.894012	391.491364
locus_tag=RHOA_v2_1425	RHOA.2	1500982	1502220	-	248.669327	264.467407
gene=sufC;locus_tag=RHOA_v2_1426	RHOA.2	1502217	1502966	-	188.502945	192.413269
gene=sufB;locus_tag=RHOA_v2_1427	RHOA.2	1502981	1504468	-	249.208878	256.805084
locus_tag=RHOA_v2_1428	RHOA.2	1504484	1504960	-	238.199921	237.065186
locus_tag=RHOA_v2_1429	RHOA.2	1505552	1506208	-	34.412308	30.438782
gene=ytfE;locus_tag=RHOA_v2_1430	RHOA.2	1506717	1507388	-	10.649003	11.829928
gene=nsrR;locus_tag=RHOA_v2_1431	RHOA.2	1507521	1507973	+	34.189255	37.588905
gene=tam;locus_tag=RHOA_v2_1432	RHOA.2	1508000	1508773	-	47.335823	49.056049
locus_tag=RHOA_v2_1433	RHOA.2	1508789	1509586	-	4.489464	5.025536
gene=rnpA;locus_tag=RHOA_v2_1434	RHOA.2	1509939	1510295	+	664.415588	667.321289
gene=yidD;locus_tag=RHOA_v2_1435	RHOA.2	1510292	1510546	+	320.152435	335.812653
gene=yidC;locus_tag=RHOA_v2_1436	RHOA.2	1510546	1512270	+	270.206207	263.776611
gene=engB;locus_tag=RHOA_v2_1437	RHOA.2	1512376	1512996	+	23.272293	103.185318
gene=argB;locus_tag=RHOA_v2_1438	RHOA.2	1513049	1513966	+	29.110788	135.948563
gene=dapD;locus_tag=RHOA_v2_1439	RHOA.2	1513988	1514989	+	36.660679	233.165619
gene=dapE;locus_tag=RHOA_v2_1440	RHOA.2	1514986	1516119	+	36.553299	224.755478
locus_tag=RHOA_v2_1441	RHOA.2	1516116	1516697	+	189.299423	0
locus_tag=RHOA_v2_1442	RHOA.2	1516697	1517272	+	109.137779	0
gene=truA;locus_tag=RHOA_v2_1443	RHOA.2	1517282	1518085	-	39.975979	110.382042
gene=fmt;locus_tag=RHOA_v2_1444	RHOA.2	1518085	1518990	-	36.10487	166.942764
gene=def;locus_tag=RHOA_v2_1445	RHOA.2	1518993	1519598	-	60.298683	300.593658
gene=ibpA;locus_tag=RHOA_v2_1446	RHOA.2	1519697	1520149	+	190.374756	494.856384
locus_tag=RHOA_v2_1447	RHOA.2	1520219	1520470	+	302.393463	0
gene=rhlE;locus_tag=RHOA_v2_1448	RHOA.2	1520557	1521681	-	352.6651	1042.736938
gene=tarD;locus_tag=RHOA_v2_1449	RHOA.2	1522098	1523270	+	14.828858	13.421388
locus_tag=RHOA_v2_1450	RHOA.2	1523322	1524272	+	21.351269	17.452803
locus_tag=RHOA_v2_1451	RHOA.2	1524353	1526251	+	3.864473	3.780915
locus_tag=RHOA_v2_1452	RHOA.2	1526415	1526870	-	3.532053	3.919483
locus_tag=RHOA_v2_1453	RHOA.2	1526540	1526713	-	0	0
locus_tag=RHOA_v2_1454	RHOA.2	1526877	1527518	-	2.050812	2.519593
locus_tag=RHOA_v2_1455	RHOA.2	1527596	1527784	+	1.308553	1.616444
locus_tag=RHOA_v2_1456	RHOA.2	1527855	1528754	+	0.737972	0.893739
locus_tag=RHOA_v2_1457	RHOA.2	1528796	1529119	+	2.17185	0.631294
locus_tag=RHOA_v2_1458	RHOA.2	1529125	1529898	+	1.539701	1.943306
locus_tag=RHOA_v2_1459	RHOA.2	1529956	1531662	+	6.971986	7.494047
locus_tag=RHOA_v2_1460	RHOA.2	1530863	1531621	+	0	0
locus_tag=RHOA_v2_1461	RHOA.2	1531799	1533025	+	3.324532	3.05949
locus_tag=RHOA_v2_1462	RHOA.2	1531849	1532382	-	9.305258	5.918595
locus_tag=RHOA_v2_1463	RHOA.2	1533072	1533152	-	5.205493	3.440795
locus_tag=RHOA_v2_1464	RHOA.2	1533297	1533410	-	4.766243	3.766461
locus_tag=RHOA_v2_1465	RHOA.2	1533466	1533672	-	8.564378	10.355072
locus_tag=RHOA_v2_1466	RHOA.2	1533846	1535939	+	46.177166	46.595394
gene=fixK;locus_tag=RHOA_v2_1467	RHOA.2	1536330	1537043	+	112.808647	112.775421
locus_tag=RHOA_v2_1468	RHOA.2	1537096	1537671	-	191.907562	180.387421
locus_tag=RHOA_v2_1469	RHOA.2	1537855	1538559	+	113.404701	112.031029
gene=mrdB;locus_tag=RHOA_v2_1470	RHOA.2	1538587	1539738	-	74.289528	76.090393
locus_tag=RHOA_v2_1471	RHOA.2	1539735	1541648	-	37.749397	35.031044
locus_tag=RHOA_v2_1472	RHOA.2	1541713	1542258	-	48.618305	48.424854
locus_tag=RHOA_v2_1473	RHOA.2	1542263	1543126	-	70.725746	68.652977
gene=mreB;locus_tag=RHOA_v2_1474	RHOA.2	1543311	1544354	-	216.947281	236.332855
locus_tag=RHOA_v2_1475	RHOA.2	1544540	1544755	+	39.861061	33.073082
gene=leuA;locus_tag=RHOA_v2_1476	RHOA.2	1544840	1546414	-	200.761093	197.883987
locus_tag=RHOA_v2_1477	RHOA.2	1546668	1547666	+	60.225216	56.302814
gene=ilvC;locus_tag=RHOA_v2_1478	RHOA.2	1547784	1548803	-	380.391479	381.058807
gene=ilvH;locus_tag=RHOA_v2_1479	RHOA.2	1548854	1549387	-	89.665161	95.717552
locus_tag=RHOA_v2_1480	RHOA.2	1549386	1551326	+	72.063133	73.205818
gene=ilvI;locus_tag=RHOA_v2_1481	RHOA.2	1549488	1551311	-	28.834509	85.233078
gene=miaA;locus_tag=RHOA_v2_1482	RHOA.2	1551345	1552304	-	15.137078	15.14203
locus_tag=RHOA_v2_1483	RHOA.2	1552360	1553235	+	86.937248	98.161888
locus_tag=RHOA_v2_1484	RHOA.2	1553452	1554093	-	20.657784	27.090488
locus_tag=RHOA_v2_1485	RHOA.2	1554186	1555376	+	4.753595	4.913091
locus_tag=RHOA_v2_1486	RHOA.2	1555390	1556949	-	2.660428	3.320746
locus_tag=RHOA_v2_1487	RHOA.2	1556966	1558138	-	10.235787	10.608363
locus_tag=RHOA_v2_1488	RHOA.2	1558492	1558977	+	23.397551	26.400314
locus_tag=RHOA_v2_1489	RHOA.2	1559056	1560831	-	81.068016	84.257431
locus_tag=RHOA_v2_1490	RHOA.2	1560925	1561905	+	40.205795	39.035297
locus_tag=RHOA_v2_1491	RHOA.2	1561918	1563087	-	51.507481	53.560982
locus_tag=RHOA_v2_1492	RHOA.2	1563088	1563321	-	92.742378	73.86367
locus_tag=RHOA_v2_1493	RHOA.2	1563322	1563960	-	151.856232	158.072174
locus_tag=RHOA_v2_1494	RHOA.2	1563970	1564608	-	79.876404	82.076958
locus_tag=RHOA_v2_1495	RHOA.2	1564742	1565761	+	30.940306	28.671854
locus_tag=RHOA_v2_1496	RHOA.2	1565758	1566684	+	25.899721	22.5578
locus_tag=RHOA_v2_1497	RHOA.2	1566681	1569362	+	34.490482	33.734104
locus_tag=RHOA_v2_1498	RHOA.2	1569390	1571480	+	58.613968	61.146755
gene=crtK;locus_tag=RHOA_v2_1499	RHOA.2	1571584	1572033	+	161.852188	167.161942
locus_tag=RHOA_v2_1500	RHOA.2	1572048	1572674	+	244.923935	251.524063
locus_tag=RHOA_v2_1501	RHOA.2	1572803	1573588	-	32.581699	29.458782
gene=yhaA;locus_tag=RHOA_v2_1502	RHOA.2	1573585	1574805	-	20.764471	18.733223
gene=chrA;locus_tag=RHOA_v2_1503	RHOA.2	1574870	1576063	-	20.574638	17.99898
locus_tag=RHOA_v2_1504	RHOA.2	1576056	1576928	-	25.247553	23.422817
locus_tag=RHOA_v2_1505	RHOA.2	1577024	1578313	-	16.978388	13.382589
locus_tag=RHOA_v2_1506	RHOA.2	1578317	1579732	-	27.527172	21.330202
locus_tag=RHOA_v2_1507	RHOA.2	1579663	1579830	-	10.583474	5.467
locus_tag=RHOA_v2_1508	RHOA.2	1579747	1580025	+	2.729403	2.581666
gene=ldhA;locus_tag=RHOA_v2_1509	RHOA.2	1580026	1581048	-	12.806835	13.747147
locus_tag=RHOA_v2_1510	RHOA.2	1581238	1582233	+	101.758202	99.977554
locus_tag=RHOA_v2_1511	RHOA.2	1582309	1583220	-	35.38092	32.407841
locus_tag=RHOA_v2_1512	RHOA.2	1583446	1584525	-	32.933434	32.225895
locus_tag=RHOA_v2_tRNA25	RHOA.2	1584590	1584664	-	177.963654	192.5793
gene=ispE;locus_tag=RHOA_v2_1513	RHOA.2	1584699	1585544	-	142.401825	139.349457
locus_tag=RHOA_v2_1514	RHOA.2	1585552	1587294	-	209.785919	224.867355
locus_tag=RHOA_v2_1515	RHOA.2	1587471	1589102	-	128.886581	138.605972
locus_tag=RHOA_v2_1516	RHOA.2	1589204	1590058	+	43.849705	41.005577
locus_tag=RHOA_v2_1517	RHOA.2	1590169	1592073	+	98.074348	104.027245
gene=inhA;locus_tag=RHOA_v2_1518	RHOA.2	1592096	1592815	-	34.220654	35.533802
locus_tag=RHOA_v2_1519	RHOA.2	1592873	1594411	-	25.385723	26.043545
locus_tag=RHOA_v2_1520	RHOA.2	1594398	1595648	-	46.617527	46.74675
locus_tag=RHOA_v2_1521	RHOA.2	1595681	1597003	-	37.92984	39.25729
locus_tag=RHOA_v2_1522	RHOA.2	1597021	1597692	+	20.760691	22.902704
locus_tag=RHOA_v2_1523	RHOA.2	1597689	1598567	+	3.29485	3.912671
gene=aidB;locus_tag=RHOA_v2_1524	RHOA.2	1598672	1600336	+	18.814642	18.313967
locus_tag=RHOA_v2_1525	RHOA.2	1600324	1601304	-	65.180832	71.209602
locus_tag=RHOA_v2_1526	RHOA.2	1601301	1602833	-	54.09782	57.274979
locus_tag=RHOA_v2_1527	RHOA.2	1603223	1604281	+	28.065725	17.047531
gene=rnhB;locus_tag=RHOA_v2_1528	RHOA.2	1604314	1604955	+	58.658726	60.990002
gene=ccrM;locus_tag=RHOA_v2_1529	RHOA.2	1604924	1606141	+	197.800293	208.948685
locus_tag=RHOA_v2_1530	RHOA.2	1606186	1606875	-	53.171356	53.080521
gene=glk;locus_tag=RHOA_v2_1531	RHOA.2	1606977	1607948	-	56.050018	56.402863
locus_tag=RHOA_v2_1532	RHOA.2	1608163	1608369	-	192.046188	171.465256
locus_tag=RHOA_v2_1533	RHOA.2	1608462	1608893	-	50.834972	61.471153
gene=frmA;locus_tag=RHOA_v2_1534	RHOA.2	1608893	1610002	-	99.651611	105.674202
locus_tag=RHOA_v2_1535	RHOA.2	1610133	1611017	-	36.266445	37.933685
gene=yeiH;locus_tag=RHOA_v2_1536	RHOA.2	1611025	1612074	-	14.06034	13.549712
locus_tag=RHOA_v2_1537	RHOA.2	1612384	1613430	-	55.625336	56.739693
locus_tag=RHOA_v2_1538	RHOA.2	1613440	1613946	+	92.900253	89.637581
locus_tag=RHOA_v2_1539	RHOA.2	1614026	1614667	+	250.539398	287.66449
gene=smc;locus_tag=RHOA_v2_1540	RHOA.2	1614702	1618493	+	101.243378	98.295242
locus_tag=RHOA_v2_1541	RHOA.2	1618517	1619770	+	24.838335	23.628889
gene=cpdA;locus_tag=RHOA_v2_1542	RHOA.2	1619776	1620588	+	69.27684	70.401901
locus_tag=RHOA_v2_1543	RHOA.2	1620684	1621064	+	400.22464	379.1539
gene=egtD;locus_tag=RHOA_v2_1544	RHOA.2	1621397	1622347	-	4.93161	4.484354
locus_tag=RHOA_v2_1545	RHOA.2	1622392	1623600	-	3.660859	3.881253
locus_tag=RHOA_v2_1546	RHOA.2	1623692	1625122	-	16.61289	14.48622
gene=bipA;locus_tag=RHOA_v2_1547	RHOA.2	1625440	1627272	-	279.297913	273.720184
locus_tag=RHOA_v2_1548	RHOA.2	1627410	1628111	-	13.411538	11.626122
locus_tag=RHOA_v2_1549	RHOA.2	1628266	1628799	-	41.988495	43.15987
locus_tag=RHOA_v2_1550	RHOA.2	1628965	1629990	-	104.131874	102.674232
locus_tag=RHOA_v2_1551	RHOA.2	1630088	1630753	+	42.039227	41.249077
locus_tag=RHOA_v2_1552	RHOA.2	1631217	1631738	+	556.147278	551.139954
locus_tag=RHOA_v2_1553	RHOA.2	1631768	1632127	+	257.534515	238.398056
gene=tme;locus_tag=RHOA_v2_1554	RHOA.2	1632155	1634440	-	100.300926	110.502731
gene=mutS;locus_tag=RHOA_v2_1555	RHOA.2	1634732	1637401	+	58.016811	57.84549
gene=glnD;locus_tag=RHOA_v2_1556	RHOA.2	1637398	1640229	+	127.066063	126.917252
locus_tag=RHOA_v2_1557	RHOA.2	1640447	1641223	+	52.303352	47.167286
locus_tag=RHOA_v2_1558	RHOA.2	1641228	1641662	+	63.426968	69.246437
gene=uvrC;locus_tag=RHOA_v2_1559	RHOA.2	1641962	1643872	+	34.57085	36.194199
gene=pgsA;locus_tag=RHOA_v2_1560	RHOA.2	1644052	1644642	+	166.455841	180.291931
locus_tag=RHOA_v2_1561	RHOA.2	1644855	1645445	+	214.040405	223.740356
gene=moaD;locus_tag=RHOA_v2_1562	RHOA.2	1645465	1645731	+	83.456482	95.564621
gene=moaE;locus_tag=RHOA_v2_1563	RHOA.2	1645728	1646195	+	109.642174	116.896172
gene=ilvE;locus_tag=RHOA_v2_1564	RHOA.2	1646356	1647258	-	63.050785	70.561623
gene=petP;locus_tag=RHOA_v2_1565	RHOA.2	1647400	1647933	+	18.934393	23.109632
gene=ompR;locus_tag=RHOA_v2_1566	RHOA.2	1647945	1648646	+	21.073389	28.179529
locus_tag=RHOA_v2_1567	RHOA.2	1648650	1649981	+	18.745876	19.426664
locus_tag=RHOA_v2_1568	RHOA.2	1650197	1651957	+	45.125732	41.579102
locus_tag=RHOA_v2_1569	RHOA.2	1652037	1652654	-	602.164246	545.87085
locus_tag=RHOA_v2_1570	RHOA.2	1652702	1653391	-	130.089417	127.711327
gene=proC;locus_tag=RHOA_v2_1571	RHOA.2	1653455	1654264	-	163.580414	170.656113
locus_tag=RHOA_v2_1572	RHOA.2	1654269	1654775	-	222.041641	222.077835
locus_tag=RHOA_v2_1573	RHOA.2	1655013	1655309	-	432.00827	398.456726
gene=lgt;locus_tag=RHOA_v2_1574	RHOA.2	1655555	1656364	+	89.353394	89.128082
locus_tag=RHOA_v2_1575	RHOA.2	1656364	1657341	+	42.757221	40.677887
locus_tag=RHOA_v2_1576	RHOA.2	1657338	1658114	+	99.324104	99.628738
locus_tag=RHOA_v2_1577	RHOA.2	1658182	1659063	+	104.86441	93.752968
gene=prs;locus_tag=RHOA_v2_1578	RHOA.2	1659228	1660160	+	238.817413	224.384781
locus_tag=RHOA_v2_1579	RHOA.2	1660192	1660809	+	250.43277	239.773788
locus_tag=RHOA_v2_1580	RHOA.2	1660818	1661381	+	269.954437	255.231415
locus_tag=RHOA_v2_1581	RHOA.2	1661353	1663920	-	54.887783	51.390297
gene=rplY;locus_tag=RHOA_v2_1582	RHOA.2	1664009	1664680	+	580.886963	626.432861
gene=pth;locus_tag=RHOA_v2_1583	RHOA.2	1664690	1665268	+	99.249474	92.082062
gene=ychF;locus_tag=RHOA_v2_1584	RHOA.2	1665268	1666362	+	165.905182	166.396698
gene=rkpK;locus_tag=RHOA_v2_1585	RHOA.2	1666394	1667713	+	567.572632	562.100647
locus_tag=RHOA_v2_1586	RHOA.2	1667782	1668777	+	109.782661	114.468277
locus_tag=RHOA_v2_1587	RHOA.2	1668794	1669366	-	86.90152	90.553062
locus_tag=RHOA_v2_1588	RHOA.2	1669420	1670736	-	64.2453	72.271027
locus_tag=RHOA_v2_1589	RHOA.2	1670748	1672466	-	32.276569	33.792885
gene=dut;locus_tag=RHOA_v2_1590	RHOA.2	1672602	1673069	+	86.240143	76.748978
locus_tag=RHOA_v2_1591	RHOA.2	1673227	1675257	-	78.136444	75.835968
gene=hrpB;locus_tag=RHOA_v2_1592	RHOA.2	1675334	1677754	+	61.436249	58.991299
locus_tag=RHOA_v2_1593	RHOA.2	1677840	1678913	+	153.09375	166.068008
gene=cusR;locus_tag=RHOA_v2_1594	RHOA.2	1678920	1679597	+	179.03891	183.560699
locus_tag=RHOA_v2_1595	RHOA.2	1679713	1681044	+	96.36393	96.789711
locus_tag=RHOA_v2_1596	RHOA.2	1681155	1682108	+	0	0
locus_tag=RHOA_v2_1597	RHOA.2	1682011	1682337	+	0	0
locus_tag=RHOA_v2_1598	RHOA.2	1682485	1682823	+	83.965919	88.919762
gene=mdtA;locus_tag=RHOA_v2_1599	RHOA.2	1683163	1684299	+	37.170658	36.165771
gene=mdtB;locus_tag=RHOA_v2_1600	RHOA.2	1684369	1687491	+	69.858734	68.34166
locus_tag=RHOA_v2_1601	RHOA.2	1687570	1687863	-	1232.416504	1276.135376
locus_tag=RHOA_v2_1602	RHOA.2	1688095	1689486	-	167.292816	168.898575
gene=ccmH;locus_tag=RHOA_v2_1603	RHOA.2	1689483	1689941	-	130.748093	137.325668
gene=ccmG;locus_tag=RHOA_v2_1604	RHOA.2	1689941	1690477	-	124.848412	125.498413
gene=ccmF;locus_tag=RHOA_v2_1605	RHOA.2	1690483	1692465	-	136.266785	141.776642
locus_tag=RHOA_v2_1606	RHOA.2	1692591	1692770	-	3.506966	3.050453
locus_tag=RHOA_v2_1607	RHOA.2	1692795	1694321	+	8.854706	9.489213
locus_tag=RHOA_v2_1608	RHOA.2	1694357	1694539	+	36.347652	27.619741
locus_tag=RHOA_v2_1609	RHOA.2	1694636	1694869	-	9.670446	9.478312
gene=rutF;locus_tag=RHOA_v2_1610	RHOA.2	1695071	1695571	+	415.924896	406.496735
gene=livK;locus_tag=RHOA_v2_1611	RHOA.2	1695662	1696762	-	659.213562	632.360291
gene=prfB;locus_tag=RHOA_v2_1612	RHOA.2	1697064	1698032	-	331.179718	320.56897
gene=mrcA;locus_tag=RHOA_v2_1613	RHOA.2	1698227	1700851	-	84.269585	82.702019
locus_tag=RHOA_v2_1614	RHOA.2	1700904	1701788	-	73.267021	67.88488
gene=rne;locus_tag=RHOA_v2_1615	RHOA.2	1702515	1705772	+	324.274689	331.444794
gene=aspB;locus_tag=RHOA_v2_1616	RHOA.2	1705944	1707104	-	95.671341	96.718483
locus_tag=RHOA_v2_1617	RHOA.2	1707104	1708714	-	101.726845	97.083992
locus_tag=RHOA_v2_1618	RHOA.2	1708533	1709003	+	99.454842	98.797447
locus_tag=RHOA_v2_1619	RHOA.2	1709000	1709743	+	67.053146	65.000275
locus_tag=RHOA_v2_1620	RHOA.2	1709778	1710635	-	100.707199	91.689957
gene=pgk;locus_tag=RHOA_v2_1621	RHOA.2	1710764	1711954	-	821.439941	815.062622
gene=gapA;locus_tag=RHOA_v2_1622	RHOA.2	1711975	1712988	-	555.532227	530.52356
gene=tklB;locus_tag=RHOA_v2_1623	RHOA.2	1713035	1715071	-	87.470932	85.687393
locus_tag=RHOA_v2_1624	RHOA.2	1715147	1715668	+	202.495224	229.573151
locus_tag=RHOA_v2_1625	RHOA.2	1715705	1716631	+	140.719208	146.597763
locus_tag=RHOA_v2_1626	RHOA.2	1716645	1717829	+	48.369595	49.918804
locus_tag=RHOA_v2_1627	RHOA.2	1717874	1718071	+	36.03088	30.95796
locus_tag=RHOA_v2_1628	RHOA.2	1718186	1718257	+	10.74494	6.888819
locus_tag=RHOA_v2_1629	RHOA.2	1718262	1718813	+	157.94101	164.211914
locus_tag=RHOA_v2_1630	RHOA.2	1718810	1719172	+	125.271271	111.857803
gene=ftsY;locus_tag=RHOA_v2_1631	RHOA.2	1719265	1720185	-	156.179489	160.732819
gene=mtaB;locus_tag=RHOA_v2_1632	RHOA.2	1720185	1721408	-	100.342354	97.051247
gene=dapF;locus_tag=RHOA_v2_1633	RHOA.2	1721405	1722238	-	157.67775	150.451111
locus_tag=RHOA_v2_1634	RHOA.2	1722515	1722721	+	781.679016	641.8573
locus_tag=RHOA_v2_1635	RHOA.2	1722876	1723052	+	886.812134	851.005188
locus_tag=RHOA_v2_1636	RHOA.2	1723079	1723300	+	507.324738	521.839905
locus_tag=RHOA_v2_1637	RHOA.2	1723272	1724186	-	1065.538574	982.41687
gene=rplU;locus_tag=RHOA_v2_1638	RHOA.2	1723515	1723829	+	2019.734985	1916.084839
gene=rpmA;locus_tag=RHOA_v2_1639	RHOA.2	1723842	1724111	+	224.496445	238.772446
gene=obgE;locus_tag=RHOA_v2_1640	RHOA.2	1724185	1725216	+	219.420685	226.686646
gene=proB;locus_tag=RHOA_v2_1641	RHOA.2	1725213	1726430	+	183.235901	187.933258
locus_tag=RHOA_v2_1642	RHOA.2	1726453	1727349	-	35.113087	38.789669
locus_tag=RHOA_v2_1643	RHOA.2	1727516	1729537	-	90.639198	90.526474
locus_tag=RHOA_v2_1644	RHOA.2	1729794	1731158	-	123.023369	129.23468
locus_tag=RHOA_v2_1645	RHOA.2	1731205	1731921	-	38.214603	41.227844
gene=ubiA;locus_tag=RHOA_v2_1646	RHOA.2	1731944	1732870	+	85.542603	78.383888
locus_tag=RHOA_v2_1647	RHOA.2	1732867	1733535	+	62.581367	53.704437
locus_tag=RHOA_v2_1648	RHOA.2	1733626	1734012	+	22.445282	18.264389
locus_tag=RHOA_v2_1649	RHOA.2	1734016	1734840	+	28.638737	27.706264
locus_tag=RHOA_v2_1650	RHOA.2	1734923	1736452	+	33.6591	33.615364
gene=yqxC;locus_tag=RHOA_v2_1651	RHOA.2	1736501	1737289	+	86.699738	85.355515
locus_tag=RHOA_v2_1652	RHOA.2	1737339	1737491	-	452.308228	441.10556
locus_tag=RHOA_v2_1653	RHOA.2	1737739	1738935	-	271.336029	295.474945
gene=aroC;locus_tag=RHOA_v2_1654	RHOA.2	1739124	1740227	-	164.557663	170.492859
gene=fabI;locus_tag=RHOA_v2_1655	RHOA.2	1740267	1741109	-	281.804596	296.655548
gene=pdxH;locus_tag=RHOA_v2_1656	RHOA.2	1741269	1741853	+	60.768177	63.098011
locus_tag=RHOA_v2_1657	RHOA.2	1741914	1743422	+	40.000671	41.044292
locus_tag=RHOA_v2_1658	RHOA.2	1743419	1744288	+	70.350258	74.193504
locus_tag=RHOA_v2_1659	RHOA.2	1744290	1744781	+	38.511993	37.688663
locus_tag=RHOA_v2_1660	RHOA.2	1744827	1745528	+	30.035419	27.378456
gene=dxs;locus_tag=RHOA_v2_1661	RHOA.2	1745687	1747645	-	108.689461	112.565788
gene=ispA;locus_tag=RHOA_v2_1662	RHOA.2	1747665	1748555	-	34.101219	34.198936
locus_tag=RHOA_v2_1663	RHOA.2	1748555	1748827	-	126.754913	118.416885
locus_tag=RHOA_v2_1664	RHOA.2	1748920	1749852	-	117.965515	119.648651
locus_tag=RHOA_v2_1665	RHOA.2	1749866	1750099	-	164.819641	178.065063
locus_tag=RHOA_v2_1666	RHOA.2	1750195	1750485	-	11.119722	11.590271
gene=pyrD;locus_tag=RHOA_v2_1667	RHOA.2	1750484	1751539	+	127.915512	122.831474
locus_tag=RHOA_v2_1668	RHOA.2	1751545	1752396	+	0	0
locus_tag=RHOA_v2_1669	RHOA.2	1752224	1752637	+	0	0
locus_tag=RHOA_v2_1670	RHOA.2	1752436	1752738	-	107.523361	175.703171
locus_tag=RHOA_v2_1671	RHOA.2	1752896	1753483	-	120.387001	115.707123
locus_tag=RHOA_v2_1672	RHOA.2	1753467	1753676	+	80.87178	61.297203
locus_tag=RHOA_v2_1673	RHOA.2	1753651	1754136	+	437.984619	404.930969
locus_tag=RHOA_v2_1674	RHOA.2	1754240	1754800	+	228.085999	219.28566
gene=mak;locus_tag=RHOA_v2_1675	RHOA.2	1754828	1755751	-	50.566315	47.006683
locus_tag=RHOA_v2_1676	RHOA.2	1755935	1756588	+	74.400269	70.946808
locus_tag=RHOA_v2_1677	RHOA.2	1756633	1757367	+	30.809937	33.476681
locus_tag=RHOA_v2_1678	RHOA.2	1757398	1757787	-	26.475286	25.150059
locus_tag=RHOA_v2_1679	RHOA.2	1757948	1759228	+	73.705292	79.385048
locus_tag=RHOA_v2_1680	RHOA.2	1759231	1759995	+	85.824768	96.390915
locus_tag=RHOA_v2_1681	RHOA.2	1760107	1760295	-	23.60914	25.703897
gene=rlpA;locus_tag=RHOA_v2_1682	RHOA.2	1760425	1761006	+	584.981506	670.886658
locus_tag=RHOA_v2_1683	RHOA.2	1761102	1761614	+	144.350449	156.974503
locus_tag=RHOA_v2_1684	RHOA.2	1761688	1761984	-	51.559086	46.083176
locus_tag=RHOA_v2_1685	RHOA.2	1762083	1762445	+	24.195105	93.079269
gene=yhdF;locus_tag=RHOA_v2_1686	RHOA.2	1762643	1763506	+	6.330037	16.415161
locus_tag=RHOA_v2_1687	RHOA.2	1763509	1763757	-	17.990683	24.062227
gene=yciF;locus_tag=RHOA_v2_1688	RHOA.2	1763926	1764426	-	6.350863	19.634504
locus_tag=RHOA_v2_1689	RHOA.2	1764552	1764635	-	3.963217	7.900848
locus_tag=RHOA_v2_1690	RHOA.2	1764632	1764856	-	8.063734	8.292209
locus_tag=RHOA_v2_1691	RHOA.2	1765172	1766422	+	1467.286987	0
locus_tag=RHOA_v2_1692	RHOA.2	1766578	1767975	-	13.026223	73.122833
locus_tag=RHOA_v2_1693	RHOA.2	1768776	1769369	+	45.446629	0
gene=uvrB;locus_tag=RHOA_v2_1694	RHOA.2	1769459	1771639	+	9.699805	36.069828
locus_tag=RHOA_v2_1695	RHOA.2	1771812	1773326	-	9.627195	48.484211
gene=aapJ;locus_tag=RHOA_v2_1696	RHOA.2	1773523	1774533	+	330.452148	0
locus_tag=RHOA_v2_1697	RHOA.2	1774481	1775266	-	23.858322	85.939369
gene=gloB;locus_tag=RHOA_v2_1698	RHOA.2	1775366	1776088	+	7.052274	30.306376
locus_tag=RHOA_v2_1699	RHOA.2	1776102	1776701	+	126.536415	0
locus_tag=RHOA_v2_1700	RHOA.2	1776710	1777168	+	109.071335	0
gene=phaB;locus_tag=RHOA_v2_1701	RHOA.2	1777234	1777956	-	24.487663	85.550659
locus_tag=RHOA_v2_1702	RHOA.2	1778372	1779112	-	14.105128	84.862144
gene=yqeF;locus_tag=RHOA_v2_1703	RHOA.2	1779333	1780505	-	25.905716	121.880432
locus_tag=RHOA_v2_1704	RHOA.2	1780638	1781906	-	0	0
locus_tag=RHOA_v2_1705	RHOA.2	1781743	1782117	-	0	0
locus_tag=RHOA_v2_1706	RHOA.2	1782268	1782906	+	159.837555	0
locus_tag=RHOA_v2_1707	RHOA.2	1783095	1783607	+	240.377838	0
locus_tag=RHOA_v2_1708	RHOA.2	1784018	1784908	-	19.099281	89.525871
gene=kdsB;locus_tag=RHOA_v2_1709	RHOA.2	1784905	1785654	-	16.095507	87.201065
gene=cycM;locus_tag=RHOA_v2_1710	RHOA.2	1785819	1786361	+	22.121964	156.853424
locus_tag=RHOA_v2_1711	RHOA.2	1786452	1787279	+	149.465912	0
locus_tag=RHOA_v2_1712	RHOA.2	1787330	1789165	+	111.611832	0
gene=yejB;locus_tag=RHOA_v2_1713	RHOA.2	1789170	1790276	+	14.770737	87.778366
gene=yejE;locus_tag=RHOA_v2_1714	RHOA.2	1790317	1791345	+	13.077474	108.015961
gene=yejF;locus_tag=RHOA_v2_1715	RHOA.2	1791356	1792960	+	20.246031	105.534424
locus_tag=RHOA_v2_1716	RHOA.2	1792957	1793223	+	41.894073	0
locus_tag=RHOA_v2_1717	RHOA.2	1793321	1793770	-	4.369764	11.470282
locus_tag=RHOA_v2_1718	RHOA.2	1793897	1795534	+	14.608527	0
gene=sodA;locus_tag=RHOA_v2_1719	RHOA.2	1795613	1796314	+	31.23008	95.110825
locus_tag=RHOA_v2_1720	RHOA.2	1796368	1797216	-	31.188057	76.116905
locus_tag=RHOA_v2_1721	RHOA.2	1797408	1797884	-	16.230673	82.215202
locus_tag=RHOA_v2_1722	RHOA.2	1797884	1798177	-	46.385956	192.930679
gene=nudC;locus_tag=RHOA_v2_1723	RHOA.2	1798174	1799097	-	17.718884	127.129486
locus_tag=RHOA_v2_miscRNA7	RHOA.2	1799212	1799308	+	32.680523	169.027618
locus_tag=RHOA_v2_1724	RHOA.2	1799359	1801251	+	40.911774	184.217957
gene=ybaB;locus_tag=RHOA_v2_1725	RHOA.2	1801255	1801578	+	115.490326	544.325195
gene=recR;locus_tag=RHOA_v2_1726	RHOA.2	1801598	1802191	+	190.50383	190.289474
locus_tag=RHOA_v2_1727	RHOA.2	1802210	1802830	-	343.803619	331.635956
locus_tag=RHOA_v2_1728	RHOA.2	1803279	1803701	+	38.069386	35.667259
locus_tag=RHOA_v2_1729	RHOA.2	1803924	1804163	+	15.459854	12.593962
gene=amn;locus_tag=RHOA_v2_1730	RHOA.2	1804331	1805797	+	47.463856	50.034771
gene=osmC;locus_tag=RHOA_v2_1731	RHOA.2	1805893	1806321	+	209.323456	193.898544
gene=glgX;locus_tag=RHOA_v2_1732	RHOA.2	1806476	1810735	-	87.800987	87.26577
gene=glgA;locus_tag=RHOA_v2_1733	RHOA.2	1810732	1812195	-	127.777626	126.619858
gene=glgC;locus_tag=RHOA_v2_1734	RHOA.2	1812192	1813475	-	139.376709	137.625366
gene=glgB;locus_tag=RHOA_v2_1735	RHOA.2	1813573	1815813	-	106.674057	107.668228
gene=glgP;locus_tag=RHOA_v2_1736	RHOA.2	1815779	1818253	-	181.911133	187.453583
locus_tag=RHOA_v2_1737	RHOA.2	1818364	1819755	-	67.976624	73.324165
gene=carR;locus_tag=RHOA_v2_1738	RHOA.2	1819763	1820434	-	47.386982	50.771351
locus_tag=RHOA_v2_1739	RHOA.2	1820434	1820745	-	63.348156	63.90704
locus_tag=RHOA_v2_1740	RHOA.2	1820805	1821341	-	94.036171	93.409332
gene=gpuA;locus_tag=RHOA_v2_1741	RHOA.2	1821353	1822390	-	124.702179	134.436707
locus_tag=RHOA_v2_1742	RHOA.2	1822599	1823498	-	36.561832	35.999107
locus_tag=RHOA_v2_1743	RHOA.2	1823523	1824110	-	62.563412	61.742878
locus_tag=RHOA_v2_1744	RHOA.2	1824107	1824784	-	111.310455	110.878189
gene=aat;locus_tag=RHOA_v2_1745	RHOA.2	1824790	1825572	-	142.964996	126.918594
gene=accC;locus_tag=RHOA_v2_1746	RHOA.2	1825597	1826940	-	286.437805	283.604828
gene=accB;locus_tag=RHOA_v2_1747	RHOA.2	1826959	1827438	-	334.67868	339.016998
gene=aroQ;locus_tag=RHOA_v2_1748	RHOA.2	1827435	1827899	-	219.970459	232.828339
gene=thiS;locus_tag=RHOA_v2_1749	RHOA.2	1827987	1828238	+	384.428802	414.403107
gene=thiG;locus_tag=RHOA_v2_1750	RHOA.2	1828241	1829050	+	311.805725	309.750275
locus_tag=RHOA_v2_1751	RHOA.2	1829109	1830113	-	51.802277	50.487003
locus_tag=RHOA_v2_1752	RHOA.2	1830089	1830487	+	294.419769	261.980042
locus_tag=RHOA_v2_1753	RHOA.2	1830456	1831586	+	196.684036	182.361526
locus_tag=RHOA_v2_1754	RHOA.2	1831683	1832381	+	45.703037	40.763504
locus_tag=RHOA_v2_1755	RHOA.2	1832403	1834424	-	8.060638	7.475577
locus_tag=RHOA_v2_1756	RHOA.2	1834701	1835516	+	74.562126	79.680176
locus_tag=RHOA_v2_1757	RHOA.2	1835513	1836277	+	72.893555	81.873291
gene=uctC;locus_tag=RHOA_v2_1758	RHOA.2	1836280	1837524	+	171.416534	196.757019
gene=aqpZ;locus_tag=RHOA_v2_1759	RHOA.2	1837683	1838459	+	215.026672	218.226654
gene=pssA;locus_tag=RHOA_v2_1760	RHOA.2	1838493	1839371	-	114.064667	113.314308
gene=psd;locus_tag=RHOA_v2_1761	RHOA.2	1839368	1840039	-	235.555679	207.766968
locus_tag=RHOA_v2_1762	RHOA.2	1840130	1840618	+	10.73916	8.457802
locus_tag=RHOA_v2_1763	RHOA.2	1840763	1841452	+	140.023956	149.007065
locus_tag=RHOA_v2_1764	RHOA.2	1841625	1842206	+	60.345718	62.580418
locus_tag=RHOA_v2_tRNA26	RHOA.2	1842332	1842408	+	132.784744	124.244476
locus_tag=RHOA_v2_1765	RHOA.2	1842397	1842765	-	166.157166	148.5112
locus_tag=RHOA_v2_1766	RHOA.2	1842774	1843319	-	0	0
locus_tag=RHOA_v2_1767	RHOA.2	1843195	1843413	-	0	0
locus_tag=RHOA_v2_1768	RHOA.2	1843441	1844757	-	13.493507	12.47421
locus_tag=RHOA_v2_1769	RHOA.2	1844510	1844998	+	26.393	24.552322
locus_tag=RHOA_v2_1770	RHOA.2	1845028	1845804	+	22.972971	24.726034
gene=ugpC;locus_tag=RHOA_v2_1771	RHOA.2	1845877	1846944	-	93.405075	94.037415
gene=ugpE;locus_tag=RHOA_v2_1772	RHOA.2	1846945	1847775	-	71.191193	77.934067
gene=ugpA;locus_tag=RHOA_v2_1773	RHOA.2	1847772	1848653	-	69.634056	74.15979
gene=ugpB;locus_tag=RHOA_v2_1774	RHOA.2	1848702	1850042	-	255.491089	259.448334
locus_tag=RHOA_v2_1775	RHOA.2	1850146	1850337	-	102.600609	94.85183
gene=apt;locus_tag=RHOA_v2_1776	RHOA.2	1850599	1851114	+	167.433197	174.387711
locus_tag=RHOA_v2_1777	RHOA.2	1851205	1852323	+	127.320274	125.160484
locus_tag=RHOA_v2_1778	RHOA.2	1852355	1852759	-	29.689056	29.912111
locus_tag=RHOA_v2_1779	RHOA.2	1852831	1854012	-	2.973339	1.417165
locus_tag=RHOA_v2_1780	RHOA.2	1854168	1855022	+	2.146822	0.691811
locus_tag=RHOA_v2_1781	RHOA.2	1855095	1855499	-	1.656702	0.564149
locus_tag=RHOA_v2_1782	RHOA.2	1855640	1856686	-	1.738397	1.94264
locus_tag=RHOA_v2_1783	RHOA.2	1856689	1858158	-	2.557231	2.629898
locus_tag=RHOA_v2_1784	RHOA.2	1858184	1859554	-	2.229229	2.030961
locus_tag=RHOA_v2_1785	RHOA.2	1859548	1860027	+	0	0
locus_tag=RHOA_v2_1786	RHOA.2	1859625	1862006	+	0	0
locus_tag=RHOA_v2_1787	RHOA.2	1860146	1860388	-	0.338841	0.947311
locus_tag=RHOA_v2_1788	RHOA.2	1862022	1862684	+	1.69443	1.101474
locus_tag=RHOA_v2_1789	RHOA.2	1862924	1864585	+	0.571646	0.7397
gene=fliG;locus_tag=RHOA_v2_1790	RHOA.2	1864582	1865601	+	0.999275	1.202146
locus_tag=RHOA_v2_1791	RHOA.2	1865605	1866306	+	1.016376	0.811396
gene=fliN;locus_tag=RHOA_v2_1792	RHOA.2	1866326	1866652	+	1.576434	1.405733
gene=flbD;locus_tag=RHOA_v2_1793	RHOA.2	1866663	1868069	+	1.638646	0.707039
gene=flhA;locus_tag=RHOA_v2_1794	RHOA.2	1868076	1870157	+	2.359431	0.75645
locus_tag=RHOA_v2_1795	RHOA.2	1870365	1871291	+	11.636122	6.901289
locus_tag=RHOA_v2_1796	RHOA.2	1871306	1872046	+	23.971064	23.356106
locus_tag=RHOA_v2_1797	RHOA.2	1872144	1872320	+	36.274635	0
gene=fhs;locus_tag=RHOA_v2_1798	RHOA.2	1872372	1874042	-	18.390465	20.872143
gene=phnW;locus_tag=RHOA_v2_1799	RHOA.2	1874227	1875354	-	12.052446	0
locus_tag=RHOA_v2_1800	RHOA.2	1875416	1875961	+	13.821293	0
locus_tag=RHOA_v2_1801	RHOA.2	1876023	1876862	+	44.839073	0
gene=nadK;locus_tag=RHOA_v2_1802	RHOA.2	1876870	1877691	+	23.598858	28.198673
locus_tag=RHOA_v2_1803	RHOA.2	1877860	1878933	+	57.692364	0
gene=nusG;locus_tag=RHOA_v2_1804	RHOA.2	1879054	1879584	-	134.800781	144.27536
gene=secE;locus_tag=RHOA_v2_1805	RHOA.2	1879598	1879792	-	85.892204	110.756233
locus_tag=RHOA_v2_tRNA27	RHOA.2	1879835	1879911	-	46.406635	612.093994
locus_tag=RHOA_v2_1806	RHOA.2	1880149	1880385	-	0.885791	6.573192
locus_tag=RHOA_v2_1807	RHOA.2	1880719	1881114	-	12.751443	14.795398
locus_tag=RHOA_v2_1808	RHOA.2	1881061	1883925	+	17.583164	17.614943
locus_tag=RHOA_v2_tRNA28	RHOA.2	1883980	1884053	-	41.699455	43.929337
locus_tag=RHOA_v2_1809	RHOA.2	1884109	1884675	-	10.227732	9.835892
locus_tag=RHOA_v2_1810	RHOA.2	1884688	1885011	-	3.519492	5.600529
locus_tag=RHOA_v2_1811	RHOA.2	1885355	1885768	+	5.838058	3.994256
gene=nodE;locus_tag=RHOA_v2_1812	RHOA.2	1885765	1886970	+	4.991556	3.860422
locus_tag=RHOA_v2_1813	RHOA.2	1886967	1888067	+	3.955983	3.695614
locus_tag=RHOA_v2_1814	RHOA.2	1888071	1888772	+	14.060875	14.944156
locus_tag=RHOA_v2_1815	RHOA.2	1888730	1889917	+	15.754772	16.25094
locus_tag=RHOA_v2_1816	RHOA.2	1889940	1890356	-	55.113194	52.651127
locus_tag=RHOA_v2_1817	RHOA.2	1890495	1890704	+	12.740533	11.5481
locus_tag=RHOA_v2_1818	RHOA.2	1890681	1890767	-	18.763424	15.789778
locus_tag=RHOA_v2_1819	RHOA.2	1890802	1891173	-	94.552841	75.278374
locus_tag=RHOA_v2_1820	RHOA.2	1891188	1891661	-	48.631702	53.498859
locus_tag=RHOA_v2_1821	RHOA.2	1891698	1892063	+	33.578655	27.749855
locus_tag=RHOA_v2_1822	RHOA.2	1892396	1892653	-	119.01683	122.966911
locus_tag=RHOA_v2_1823	RHOA.2	1892836	1892955	-	57.731194	55.187901
gene=budC;locus_tag=RHOA_v2_1824	RHOA.2	1892992	1893780	-	149.606232	151.234161
gene=acoC;locus_tag=RHOA_v2_1825	RHOA.2	1893823	1894962	-	203.444351	223.901016
gene=acoB;locus_tag=RHOA_v2_1826	RHOA.2	1894959	1895981	-	217.093582	241.504028
gene=acoA;locus_tag=RHOA_v2_1827	RHOA.2	1896003	1896968	-	226.991226	254.514511
locus_tag=RHOA_v2_1828	RHOA.2	1897445	1898434	+	146.063644	145.373215
locus_tag=RHOA_v2_1829	RHOA.2	1899010	1899690	+	42.824966	42.728252
locus_tag=RHOA_v2_tRNA29	RHOA.2	1899946	1900021	-	99.283157	97.198669
locus_tag=RHOA_v2_1830	RHOA.2	1900194	1900511	+	165.895172	166.371017
locus_tag=RHOA_v2_1831	RHOA.2	1900533	1900835	+	227.911865	229.958755
gene=folD;locus_tag=RHOA_v2_1832	RHOA.2	1900832	1901674	+	278.376587	281.338379
locus_tag=RHOA_v2_1833	RHOA.2	1901723	1901935	-	164.829376	163.605362
locus_tag=RHOA_v2_1834	RHOA.2	1902133	1903062	+	91.770348	87.923843
gene=ccmE;locus_tag=RHOA_v2_1835	RHOA.2	1903073	1903579	-	195.454498	187.402237
gene=ccmD;locus_tag=RHOA_v2_1836	RHOA.2	1903576	1903740	-	124.29113	125.425468
gene=ccmC;locus_tag=RHOA_v2_1837	RHOA.2	1903745	1904512	-	87.861855	87.782303
locus_tag=RHOA_v2_1838	RHOA.2	1904614	1904907	+	67.196922	410.225525
locus_tag=RHOA_v2_1839	RHOA.2	1904907	1905320	+	34.511139	224.685989
locus_tag=RHOA_v2_1840	RHOA.2	1905385	1905747	+	43.422066	69.84655
gene=acs;locus_tag=RHOA_v2_1841	RHOA.2	1905817	1907748	+	103.614784	673.120789
locus_tag=RHOA_v2_1842	RHOA.2	1907920	1908198	+	29.973209	138.537491
locus_tag=RHOA_v2_1843	RHOA.2	1908203	1908682	+	31.954048	51.324596
locus_tag=RHOA_v2_1844	RHOA.2	1908695	1909351	-	96.839439	100.875473
locus_tag=RHOA_v2_1845	RHOA.2	1909382	1910554	-	141.627808	161.540726
locus_tag=RHOA_v2_1846	RHOA.2	1910699	1910935	+	142.454025	119.66436
locus_tag=RHOA_v2_1847	RHOA.2	1910988	1911494	-	308.88736	323.721344
gene=argG;locus_tag=RHOA_v2_1848	RHOA.2	1911499	1912728	-	385.020599	383.592896
locus_tag=RHOA_v2_1849	RHOA.2	1912862	1913668	+	42.854057	42.259144
locus_tag=RHOA_v2_1850	RHOA.2	1913654	1914820	-	82.141968	81.289528
gene=rlmN;locus_tag=RHOA_v2_1851	RHOA.2	1914817	1916025	-	90.003502	91.521774
locus_tag=RHOA_v2_1852	RHOA.2	1916022	1916591	-	111.855652	115.968277
locus_tag=RHOA_v2_1853	RHOA.2	1916640	1917263	-	31.099215	29.895491
locus_tag=RHOA_v2_1854	RHOA.2	1917275	1918531	+	48.463051	52.697559
locus_tag=RHOA_v2_1855	RHOA.2	1918548	1919054	+	132.409515	128.448044
locus_tag=RHOA_v2_1856	RHOA.2	1919116	1919457	-	465.299255	472.211487
gene=aroA;locus_tag=RHOA_v2_1857	RHOA.2	1919499	1920917	+	78.906929	79.029411
gene=cmk;locus_tag=RHOA_v2_1858	RHOA.2	1920914	1921603	+	109.350151	103.11338
gene=rpsA;locus_tag=RHOA_v2_1859	RHOA.2	1921895	1923631	+	562.48407	1245.830933
gene=sppA;locus_tag=RHOA_v2_1860	RHOA.2	1923647	1924570	+	23.138882	171.570114
gene=ihfB;locus_tag=RHOA_v2_1861	RHOA.2	1924602	1924943	+	51.160069	385.074615
locus_tag=RHOA_v2_1862	RHOA.2	1924992	1925294	+	52.460571	486.820007
gene=pyrF;locus_tag=RHOA_v2_1863	RHOA.2	1925296	1925988	+	37.174072	208.113785
gene=trpF;locus_tag=RHOA_v2_1864	RHOA.2	1925985	1926614	+	20.928808	101.154533
locus_tag=RHOA_v2_1865	RHOA.2	1926854	1927768	+	44.103458	70.267876
locus_tag=RHOA_v2_1866	RHOA.2	1927774	1928592	-	52.019379	51.515022
locus_tag=RHOA_v2_1867	RHOA.2	1928695	1929606	+	110.431351	110.887482
locus_tag=RHOA_v2_tRNA30	RHOA.2	1929623	1929703	+	60.556786	118.686562
gene=galE;locus_tag=RHOA_v2_1868	RHOA.2	1929724	1930713	-	33.89756	106.550583
locus_tag=RHOA_v2_1869	RHOA.2	1930788	1931633	-	7.002767	41.670967
gene=atpC;locus_tag=RHOA_v2_1870	RHOA.2	1931827	1932234	-	617.56012	1578.949951
gene=atpD;locus_tag=RHOA_v2_1871	RHOA.2	1932260	1933690	-	217.691635	1451.157471
gene=atpG;locus_tag=RHOA_v2_1872	RHOA.2	1933722	1934606	-	176.23941	1066.391479
gene=atpA;locus_tag=RHOA_v2_1873	RHOA.2	1934632	1936164	-	162.649567	1187.986328
gene=atpH;locus_tag=RHOA_v2_1874	RHOA.2	1936166	1936732	-	451.475891	1067.213867
gene=priA;locus_tag=RHOA_v2_1875	RHOA.2	1936981	1939215	-	10.404338	54.576206
gene=tal;locus_tag=RHOA_v2_1876	RHOA.2	1939280	1939951	+	126.309349	122.255821
locus_tag=RHOA_v2_1877	RHOA.2	1939948	1940592	+	159.237946	146.309448
gene=xerC;locus_tag=RHOA_v2_1878	RHOA.2	1940592	1941521	+	53.827763	53.069546
locus_tag=RHOA_v2_1879	RHOA.2	1941804	1944107	+	54.401352	48.171696
gene=pdxJ;locus_tag=RHOA_v2_1880	RHOA.2	1944192	1944908	-	163.111588	169.608963
gene=pdxA;locus_tag=RHOA_v2_1881	RHOA.2	1944905	1945900	-	197.263794	184.374802
gene=lpd;locus_tag=RHOA_v2_1882	RHOA.2	1945986	1947377	-	531.640625	512.250549
gene=sucB;locus_tag=RHOA_v2_1883	RHOA.2	1947381	1948667	-	488.54657	465.667969
gene=sucA;locus_tag=RHOA_v2_1884	RHOA.2	1948700	1951582	-	393.57254	402.831238
gene=sucD;locus_tag=RHOA_v2_1885	RHOA.2	1951853	1952728	-	720.532166	694.173584
gene=sucC;locus_tag=RHOA_v2_1886	RHOA.2	1952728	1953924	-	744.394043	730.305176
gene=mdh;locus_tag=RHOA_v2_1887	RHOA.2	1953929	1954882	-	821.83374	809.132507
locus_tag=RHOA_v2_1888	RHOA.2	1955078	1956253	-	69.260071	66.837936
locus_tag=RHOA_v2_1889	RHOA.2	1956370	1956624	+	13.732275	17.897579
locus_tag=RHOA_v2_1890	RHOA.2	1956668	1957297	+	35.052349	35.531067
gene=yhdZ;locus_tag=RHOA_v2_1891	RHOA.2	1957308	1958084	-	114.625214	111.504959
gene=yhdY;locus_tag=RHOA_v2_1892	RHOA.2	1958100	1959248	-	61.140148	59.463623
gene=yhdX;locus_tag=RHOA_v2_1893	RHOA.2	1959252	1960460	-	112.233536	119.86319
gene=yhdW;locus_tag=RHOA_v2_1894	RHOA.2	1960655	1961689	-	648.138733	724.449768
gene=bztA;locus_tag=RHOA_v2_1895	RHOA.2	1961830	1962855	-	11.707332	11.31029
locus_tag=RHOA_v2_1896	RHOA.2	1963077	1964303	+	17.295929	17.807501
locus_tag=RHOA_v2_1897	RHOA.2	1964448	1964870	+	19.301006	21.707218
locus_tag=RHOA_v2_1898	RHOA.2	1965268	1966563	+	91.611099	96.952682
locus_tag=RHOA_v2_1899	RHOA.2	1966709	1967659	+	137.129852	137.381973
locus_tag=RHOA_v2_1900	RHOA.2	1967937	1968431	+	992.844177	938.193787
locus_tag=RHOA_v2_1901	RHOA.2	1968607	1970628	-	162.445465	163.209045
locus_tag=RHOA_v2_1902	RHOA.2	1970632	1971144	-	160.297592	176.254166
locus_tag=RHOA_v2_1903	RHOA.2	1971403	1973388	+	55.802277	55.89064
gene=dfp;locus_tag=RHOA_v2_1904	RHOA.2	1973389	1974648	-	184.625214	193.957016
gene=ubiE;locus_tag=RHOA_v2_1905	RHOA.2	1974648	1975409	-	393.616394	363.285034
gene=mutM;locus_tag=RHOA_v2_1906	RHOA.2	1975439	1976278	+	97.005989	91.803246
gene=fadB;locus_tag=RHOA_v2_1907	RHOA.2	1976316	1977077	+	169.31572	171.875961
gene=rpsT;locus_tag=RHOA_v2_1908	RHOA.2	1977287	1977556	+	1288.108887	1259.684814
gene=dnaA;locus_tag=RHOA_v2_1909	RHOA.2	1977880	1979361	+	422.758362	408.101685
gene=dnaN;locus_tag=RHOA_v2_1910	RHOA.2	1979495	1980619	+	267.367767	274.119324
gene=recF;locus_tag=RHOA_v2_1911	RHOA.2	1980793	1981923	+	68.771568	60.34787
gene=gyrB;locus_tag=RHOA_v2_1912	RHOA.2	1981996	1984428	+	135.464737	140.537811
locus_tag=RHOA_v2_1913	RHOA.2	1984774	1988046	+	15.22273	13.650414
locus_tag=RHOA_v2_1914	RHOA.2	1988068	1989717	-	6.228959	6.699032
locus_tag=RHOA_v2_1915	RHOA.2	1989707	1990363	-	24.735027	23.155312
locus_tag=RHOA_v2_1916	RHOA.2	1990356	1991243	-	10.022644	10.199034
locus_tag=RHOA_v2_1917	RHOA.2	1991256	1992359	-	17.552147	16.182707
locus_tag=RHOA_v2_1918	RHOA.2	1992439	1993101	-	111.774673	109.717133
locus_tag=RHOA_v2_1919	RHOA.2	1993098	1994012	-	94.134521	95.192474
gene=lpxK;locus_tag=RHOA_v2_1920	RHOA.2	1994009	1994995	-	62.09486	54.507191
locus_tag=RHOA_v2_1921	RHOA.2	1995167	1996453	-	87.589912	92.35318
locus_tag=RHOA_v2_1922	RHOA.2	1996444	1997127	-	148.727768	156.250565
locus_tag=RHOA_v2_1923	RHOA.2	1997318	1998415	-	3.479832	3.186492
locus_tag=RHOA_v2_1924	RHOA.2	1998437	1999273	-	0	0
locus_tag=RHOA_v2_1925	RHOA.2	1999119	1999352	-	0	0
locus_tag=RHOA_v2_1926	RHOA.2	1999401	2000345	+	17.233599	20.508049
gene=msrC;locus_tag=RHOA_v2_1927	RHOA.2	2000357	2000815	-	76.004166	85.538086
locus_tag=RHOA_v2_1928	RHOA.2	2000812	2001195	-	131.094818	131.978958
locus_tag=RHOA_v2_1929	RHOA.2	2001239	2001547	-	41.275578	33.902939
locus_tag=RHOA_v2_1930	RHOA.2	2001719	2002183	-	19.040714	17.536339
locus_tag=RHOA_v2_1931	RHOA.2	2002170	2002517	-	26.490496	20.546394
locus_tag=RHOA_v2_1932	RHOA.2	2002578	2003588	-	2.572232	2.673066
locus_tag=RHOA_v2_1933	RHOA.2	2003617	2005404	-	2.490224	1.924787
locus_tag=RHOA_v2_1934	RHOA.2	2005587	2005778	+	6.664506	9.112054
locus_tag=RHOA_v2_1935	RHOA.2	2005779	2005847	-	2.149982	1.274741
locus_tag=RHOA_v2_1936	RHOA.2	2005860	2006024	-	1.277811	0.75545
gene=glf;locus_tag=RHOA_v2_1937	RHOA.2	2005908	2007002	+	1.960074	1.700407
locus_tag=RHOA_v2_1938	RHOA.2	2007022	2007930	+	2.753122	2.584247
locus_tag=RHOA_v2_1939	RHOA.2	2007949	2009223	+	7.534315	7.73235
locus_tag=RHOA_v2_1940	RHOA.2	2009263	2009430	-	21.828314	20.895708
locus_tag=RHOA_v2_1941	RHOA.2	2009627	2009953	+	16.608835	15.469852
locus_tag=RHOA_v2_1942	RHOA.2	2009869	2011608	+	13.419927	13.45433
locus_tag=RHOA_v2_1943	RHOA.2	2011605	2012054	+	5.812122	4.334528
gene=lolD;locus_tag=RHOA_v2_1944	RHOA.2	2012032	2012721	+	3.780087	3.106313
locus_tag=RHOA_v2_1945	RHOA.2	2012718	2013953	+	10.177544	10.97346
locus_tag=RHOA_v2_1946	RHOA.2	2013989	2014213	-	31.16157	33.789772
locus_tag=RHOA_v2_1947	RHOA.2	2014207	2014659	+	93.615166	85.228867
locus_tag=RHOA_v2_1948	RHOA.2	2014278	2014586	-	52.501522	52.731033
locus_tag=RHOA_v2_1949	RHOA.2	2014829	2015950	+	8.391262	7.691345
locus_tag=RHOA_v2_1950	RHOA.2	2015963	2016313	-	17.19894	19.841106
locus_tag=RHOA_v2_1951	RHOA.2	2016578	2019067	-	28.240713	29.505283
locus_tag=RHOA_v2_1952	RHOA.2	2019083	2019373	+	2.785105	2.079143
gene=etfB;locus_tag=RHOA_v2_1953	RHOA.2	2019571	2020320	+	353.865814	339.45285
gene=etfA;locus_tag=RHOA_v2_1954	RHOA.2	2020322	2021257	+	264.639648	263.556122
gene=hbdA;locus_tag=RHOA_v2_1955	RHOA.2	2021257	2022186	+	331.941284	320.309418
locus_tag=RHOA_v2_1956	RHOA.2	2022281	2023453	+	71.286636	66.01326
locus_tag=RHOA_v2_1957	RHOA.2	2023450	2024448	+	39.962948	40.419472
locus_tag=RHOA_v2_1958	RHOA.2	2024458	2025066	-	70.736862	67.447395
gene=argH;locus_tag=RHOA_v2_1959	RHOA.2	2025079	2026500	+	227.966812	231.142807
locus_tag=RHOA_v2_1960	RHOA.2	2026497	2026619	+	81.696198	73.430054
locus_tag=RHOA_v2_1961	RHOA.2	2026701	2027615	-	116.903679	111.799149
gene=lysA;locus_tag=RHOA_v2_1962	RHOA.2	2027775	2029094	+	120.806999	128.333527
locus_tag=RHOA_v2_1963	RHOA.2	2029109	2031079	+	78.7052	83.974396
locus_tag=RHOA_v2_1964	RHOA.2	2031076	2031822	+	75.356216	71.721039
gene=metW;locus_tag=RHOA_v2_1965	RHOA.2	2031839	2032477	-	86.510292	93.509476
gene=metXA;locus_tag=RHOA_v2_1966	RHOA.2	2032474	2033631	-	132.687012	136.711731
locus_tag=RHOA_v2_1967	RHOA.2	2033746	2034627	+	255.540741	241.670258
gene=hisC;locus_tag=RHOA_v2_1968	RHOA.2	2034624	2035721	+	224.120514	223.952316
locus_tag=RHOA_v2_1969	RHOA.2	2035714	2036604	+	210.946182	201.307114
locus_tag=RHOA_v2_1970	RHOA.2	2036729	2037028	-	233.704514	236.079056
[truncated: 5,412 more rows]
